# Supplementary material for: A Key ABA Catabolic Gene, OsABA8ox3, Is Involved in Drought Stress Resistance in Rice
Source: PLoS One. 2015 Feb 3;10(2):e0116646. doi: 10.1371/journal.pone.0116646 (PMC4315402; doi:10.1371/journal.pone.0116646)
Supplement: S1 Table — (XLSX) [file pone.0116646.s003.xlsx]

## Sheet: Sheet1
Table S1 qRT-PCR primers in this study
	Forward	Reverse
OsABA8ox1	AAGCTGGCAAAACCAACATC	CCGTGCTAATACGGAATCCA
OsABA8ox2	CTACTGCTGATGGTGGCTGA	CCCATGGCCTTTGCTTTAT
OsABA8ox3	AGTACAGCCCATTCCCTGTG	ACGCCTAATCAAACCATTGC
OsNCED3	CCCCTCCCAAACCATCCAAACCGA	TGTGAGCATATCCTGGCGTCGTGA
Os06g03670	TACTACGGCAACATGGACTTCGA	CCATCTGCCAGCTCTGGTACTC
Os05g10670	TCAACTGAGCAAACCCAACAAG	CTGCTACCTTCTGCTTCCACTATG
Os05g46480	TGTTTTTGTGTCGTTTTGAGTCTGT	CCACACCCGTCAGAAATCCT
Os01g50910	TCGGGATGTCAGGCGATAA	GCTTGTAGGTGCTGGTGTCCTT
Os04g49980	GTCGCAAGTCGAAGCACAAA	TGCGTTGCGTATCAGTGTGA
Os11g26760	CCCGGCCAGCACTAAATAAG	AAACTGCACGTACATCACGACAT
Os01g50700	GAAGATCAAGGAGAAGCTCCCC	ATGCATGGACAGTTGCACGAA
Os03g16920	TCGGTCCTCTCTCTCGTTTTG	TGCCTGCCGCCTTAGCT
Os02g54140	TCGCCTGAATCATAGCGTAGTG	CGGCAACCATTTCCAGCTT
ACTIN2	CAATGTGCCAGCTATGTATGTCGCC	TTCCCGTTCAGCAGTGGTAGTGAAG
