# Supplementary material for: A Key ABA Catabolic Gene, OsABA8ox3, Is Involved in Drought Stress Resistance in Rice
Source: PLoS One. 2015 Feb 3;10(2):e0116646. doi: 10.1371/journal.pone.0116646 (PMC4315402; doi:10.1371/journal.pone.0116646)
Supplement: S2 Table — (XLSX) [file pone.0116646.s004.xlsx]

## Sheet: 2 folds up-regulated
Probe_Set_ID	WT_0h_NS	WT_0h_call	WT_2h_NS	WT_2h_call	fold change		R9_0h_NS	R9_0h_call	R9_2h_NS	R9_2h_call	fold change		Gene_Symbol	Gene_Ontology_Biological_Process	Gene_Ontology_Cellular_Component	Gene_Ontology_Molecular_Function	Annotation_Transcript_Cluster	Transcript_Assignments
OsAffx.15360.1.S1_at	4.97934	A	7.18919	P	4.62626		0.775915	A	8.59296	P	225.51		0	0	0	0	LOC_Os06g10820.1(11)	LOC_Os06g10820.1 // cDNA|helix-loop-helix DNA-binding domain containing protein, expressed gene:LOC_Os06g10820 // rgap // 11 // ---
OsAffx.16134.1.S1_at	5.95764	M	7.14385	P	2.27555		0.86836	A	7.34703	P	89.1816		0	0	0	0	LOC_Os07g07400.1(11),BGIOSGA036172-TA(11),Os07t0169500-00(11)	BGIOSGA036172-TA // locus=Chr12:14851582:14852040:- // bgi_ris // 11 // ---///LOC_Os07g07400.1 // cDNA|zinc finger A20 and AN1 domain-containing stress-associated protein, putative, expressed gene:LOC_Os07g07400 // rgap // 11 // ---///Os07t0169500-00 // Zinc finger A20 and AN1 domain-containing stress-associated protein 10. // rapdb // 11 // ---
Os.6561.1.A1_at	5.09506	A	6.45387	P	2.56474		1.93272	A	8.27997	P	81.4162		0	0	0	0	AU165189	AU165189 // /DB_XREF=AU165189 /CLONE=Osjc23 // gb // --- // ---
OsAffx.26317.1.S2_at	5.79317	A	9.07146	P	9.70204		1.39145	A	9.22301	P	227.791		0	0	0	0	LOC_Os04g33920.1(10)	LOC_Os04g33920.1 // cDNA|LTPL102 - Protease inhibitor/seed storage/LTP family protein precursor, expressed gene:LOC_Os04g33920 // rgap // 10 // ---
Os.12990.1.S1_x_at	4.06326	A	5.32963	P	2.40554		1.51476	A	7.03299	P	45.8303		Os03g0719000	0	0005739 // mitochondrion // inferred from electronic annotation///0009524 // phragmoplast // inferred from electronic annotation///0009536 // plastid // inferred from electronic annotation///0009574 // preprophase band // inferred from electronic annotation	0008017 // microtubule binding // inferred from electronic annotation	NM_001057626(11)	LOC_Os03g50970.1 // cDNA|retrotransposon protein, putative, Ty1-copia subclass, expressed gene:LOC_Os03g50970 // rgap // 11 // ---///NM_001057626 // Oryza sativa Japonica Group Os03g0719000 (Os03g0719000) mRNA, partial cds. // refseq // 11 // ---
OsAffx.424.1.S1_at	5.08029	P	7.91035	P	7.11105		1.71463	A	8.61631	P	119.567		Os10g0118700	0	0	0003676 // nucleic acid binding // inferred from electronic annotation///0003677 // DNA binding // inferred from electronic annotation///0046983 // protein dimerization activity // inferred from electronic annotation	NM_001048675(9)	LOC_Os07g47800.1 // cDNA|transposon protein, putative, unclassified, expressed gene:LOC_Os07g47800 // rgap // 10 // ---///LOC_Os10g02910.1 // cDNA|transposon protein, putative, unclassified, expressed gene:LOC_Os10g02910 // rgap // 11 // ---///NM_001048675 // Oryza sativa Japonica Group Os01g0170400 (Os01g0170400) mRNA, complete cds. // refseq // 9 // ---///NM_001189081 // Oryza sativa Japonica G…
Os.2292.3.S1_x_at	5.24074	P	6.58098	P	2.53193		5.23278	A	10.6344	P	42.2731		Os03g0745000	0006351 // transcription, DNA-dependent // inferred from electronic annotation///0006355 // regulation of transcription, DNA-dependent // inferred from electronic annotation///0006950 // response to stress // inferred from electronic annotation	0005634 // nucleus // inferred from electronic annotation///0005737 // cytoplasm // inferred from electronic annotation	0003677 // DNA binding // inferred from electronic annotation///0003700 // sequence-specific DNA binding transcription factor activity // inferred from electronic annotation///0043565 // sequence-specific DNA binding // inferred from electronic annotation	NM_001057776(11)	LOC_Os03g53340.1 // cDNA|HSF-type DNA-binding domain containing protein, expressed gene:LOC_Os03g53340 // rgap // 11 // ---///LOC_Os03g53340.2 // cDNA|HSF-type DNA-binding domain containing protein, expressed gene:LOC_Os03g53340 // rgap // 11 // ---///LOC_Os03g53340.3 // cDNA|HSF-type DNA-binding domain containing protein, expressed gene:LOC_Os03g53340 // rgap // 11 // ---///LOC_Os03g53340.4 // c…
Os.50126.1.S1_at	4.96722	A	7.89207	P	7.59392		1.8622	A	8.60239	P	106.905		Os11g0299300	0006629 // lipid metabolic process // inferred from electronic annotation///0009611 // response to wounding // inferred from electronic annotation///0009695 // jasmonic acid biosynthetic process // inferred from electronic annotation///0010027 // thylakoid membrane organization // inferred from electronic annotation///0010150 // leaf senescence // inferred from electronic annotation///0019433 // …	0005811 // lipid particle // inferred from electronic annotation///0009507 // chloroplast // inferred from electronic annotation///0009536 // plastid // inferred from reviewed computational analysis///0009570 // chloroplast stroma // inferred from electronic annotation	0004806 // triglyceride lipase activity // inferred from electronic annotation///0008970 // phosphatidylcholine 1-acylhydrolase activity // inferred from electronic annotation///0016787 // hydrolase activity // inferred from electronic annotation///0047714 // galactolipase activity // inferred from electronic annotation	NM_001074261(10)	LOC_Os11g19340.1 // cDNA|lipase, putative, expressed gene:LOC_Os11g19340 // rgap // 10 // ---///NM_001074261 // Oryza sativa Japonica Group Os11g0299300 (Os11g0299300) mRNA, complete cds. // refseq // 10 // ---
Os.22731.1.S1_at	7.6501	P	10.9712	P	9.99457		6.68412	P	13.8102	P	139.694		Os03g0266900	0006950 // response to stress // inferred from electronic annotation///0009408 // response to heat // inferred from expression pattern///0042542 // response to hydrogen peroxide // inferred from expression pattern///0045471 // response to ethanol // inferred from expression pattern///0046685 // response to arsenic-containing substance // inferred from expression pattern///0046686 // response to c…	0005737 // cytoplasm // inferred from electronic annotation	0	NM_001056195(11)	NM_001056195 // Oryza sativa Japonica Group Os03g0266900 (Os03g0266900) mRNA, complete cds. // refseq // 11 // ---
Os.50979.1.S1_at	5.77241	P	7.11023	P	2.5277		2.56467	A	7.66216	P	34.2371		Os08g0408300	0	0	0	NM_001068313(11)	LOC_Os08g31569.1 // cDNA|expressed protein gene:LOC_Os08g31569 // rgap // 11 // ---///NM_001068313 // Oryza sativa Japonica Group Os08g0408300 (Os08g0408300) mRNA, complete cds. // refseq // 11 // ---
Os.7567.1.S1_at	5.41659	A	8.81942	P	10.5768		4.27035	A	11.4231	P	142.291		Os10g0554800	0006508 // proteolysis // inferred from electronic annotation///0006869 // lipid transport // inferred from electronic annotation	0016023 // cytoplasmic membrane-bounded vesicle // inferred from reviewed computational analysis	0008233 // peptidase activity // inferred from electronic annotation	NM_001071875(11)	LOC_Os10g40614.1 // cDNA|LTPL147 - Protease inhibitor/seed storage/LTP family protein precursor, expressed gene:LOC_Os10g40614 // rgap // 11 // ---///NM_001071875 // Oryza sativa Japonica Group Os10g0554800 (Os10g0554800) mRNA, complete cds. // refseq // 11 // ---
OsAffx.28898.1.S1_at	4.68134	A	5.77339	P	2.13177		1.36695	A	6.20769	P	28.6554		0	0	0	0	LOC_Os07g44220.1(11)	LOC_Os07g44220.1 // cDNA|expressed protein gene:LOC_Os07g44220 // rgap // 11 // ---
OsAffx.11873.1.S1_at	3.41949	A	5.4219	P	4.00668		0.253958	A	5.89945	P	50.0566		0	0	0	0	LOC_Os02g03310.1(11),BGIOSGA007431-TA(11)	BGIOSGA007431-TA // locus=Chr02:1422808:1426855:+ // bgi_ris // 11 // ---///LOC_Os02g03310.1 // cDNA|KH domain containing protein, putative, expressed gene:LOC_Os02g03310 // rgap // 11 // ---
Os.50019.1.S1_at	6.17907	P	8.08002	P	3.73459		5.09115	A	10.6001	P	45.5364		Os03g0133100	0	0	0	NM_001055408(11)	LOC_Os03g04080.1 // cDNA|expressed protein gene:LOC_Os03g04080 // rgap // 11 // ---///NM_001055408 // Oryza sativa Japonica Group Os03g0133100 (Os03g0133100) mRNA, complete cds. // refseq // 11 // ---
Os.4968.1.S1_at	3.74288	A	5.34619	P	3.0384		1.13333	A	6.33414	P	36.7788		Os06g0553800	0	0	0005507 // copper ion binding // inferred from electronic annotation///0009055 // electron carrier activity // inferred from electronic annotation	NM_001064380(11)	LOC_Os06g36010.1 // cDNA|plastocyanin-like domain containing protein, putative, expressed gene:LOC_Os06g36010 // rgap // 11 // ---///NM_001064380 // Oryza sativa Japonica Group Os06g0553800 (Os06g0553800) mRNA, complete cds. // refseq // 11 // ---
Os.12847.1.S1_at	4.42558	A	6.71728	P	4.89631		0.892102	A	6.77341	P	58.9455		Os10g0519500	0	0	0	NM_001071614(11)	LOC_Os10g37510.1 // cDNA|expressed protein gene:LOC_Os10g37510 // rgap // 11 // ---///NM_001071614 // Oryza sativa Japonica Group Os10g0519500 (Os10g0519500) mRNA, complete cds. // refseq // 11 // ---
Os.10651.1.S1_at	4.25395	A	7.62189	P	10.3241		3.39321	A	10.1671	P	109.433		Os02g0629800	0006952 // defense response // inferred from electronic annotation	0005886 // plasma membrane // inferred from electronic annotation///0009505 // plant-type cell wall // inferred from electronic annotation	0	NM_001054028(11)	LOC_Os02g41904.1 // cDNA|DEF7 - Defensin and Defensin-like DEFL family, expressed gene:LOC_Os02g41904 // rgap // 11 // ---///NM_001054028 // Oryza sativa Japonica Group Os02g0629800 (Os02g0629800) mRNA, complete cds. // refseq // 11 // ---
Os.6101.1.S1_at	4.36803	A	5.45254	P	2.12065		1.10796	A	5.45964	P	20.4168		Os04g0206600	0008152 // metabolic process // inferred from electronic annotation	0	0016740 // transferase activity // inferred from electronic annotation///0016757 // transferase activity, transferring glycosyl groups // inferred from electronic annotation///0016758 // transferase activity, transferring hexosyl groups // inferred from electronic annotation	NM_001058779(11)	LOC_Os04g12970.1 // cDNA|UDP-glucoronosyl/UDP-glucosyl transferase, putative, expressed gene:LOC_Os04g12970 // rgap // 11 // ---///NM_001058779 // Oryza sativa Japonica Group Os04g0206600 (Os04g0206600) mRNA, complete cds. // refseq // 11 // ---
Os.37773.1.S1_x_at	7.09526	P	8.24045	P	2.21176		7.87178	P	12.1604	P	19.5435		Os03g0267000	0006950 // response to stress // inferred from electronic annotation///0009408 // response to heat // inferred from expression pattern///0042542 // response to hydrogen peroxide // inferred from expression pattern///0045471 // response to ethanol // inferred from expression pattern///0046685 // response to arsenic-containing substance // inferred from expression pattern///0046686 // response to c…	0005737 // cytoplasm // inferred from electronic annotation	0	NM_001056196(11)	LOC_Os03g16030.1 // cDNA|hsp20/alpha crystallin family protein, putative, expressed gene:LOC_Os03g16030 // rgap // 11 // ---///NM_001056196 // Oryza sativa Japonica Group Os03g0267000 (Os03g0267000) mRNA, complete cds. // refseq // 11 // ---
OsAffx.14523.1.S1_s_at	4.4095	A	6.82099	P	5.32022		3.70196	A	9.13854	P	43.3084		Os05g0122700	0	0016021 // integral to membrane // inferred from electronic annotation	0	NM_001061041(11)	LOC_Os05g03130.1 // cDNA|OsRCI2-7 - Putative low temperature and salt responsive protein, expressed gene:LOC_Os05g03130 // rgap // 11 // ---///NM_001061041 // Oryza sativa Japonica Group Os05g0122700 (Os05g0122700) mRNA, complete cds. // refseq // 11 // ---
Os.53526.1.S1_at	4.50904	A	5.89611	P	2.61547		2.40907	A	6.80332	P	21.0281		Os04g0610600	0	0	0	NM_001060366(11)	LOC_Os04g52110.1 // cDNA|late embryogenesis abundant protein, group 3, putative, expressed gene:LOC_Os04g52110 // rgap // 11 // ---///NM_001060366 // Oryza sativa Japonica Group Os04g0610600 (Os04g0610600) mRNA, complete cds. // refseq // 11 // ---
OsAffx.26337.1.S1_at	5.06229	M	7.7337	P	6.37051		2.60313	A	8.21116	P	48.7734		0	0	0	0	LOC_Os04g34970.1(11),BGIOSGA015096-TA(11),Os04t0429050-00(11)	BGIOSGA015096-TA // locus=Chr04:19154600:19155336:- // bgi_ris // 11 // ---///LOC_Os04g34970.1 // cDNA|AP2 domain containing protein, expressed gene:LOC_Os04g34970 // rgap // 11 // ---///Os04t0429050-00 // Similar to OSIGBa0093L02.1 protein. // rapdb // 11 // ---
Os.24196.1.A1_x_at	4.10235	A	7.24614	P	8.83841		1.23219	A	7.29175	P	66.6974		Os06g0662500	0	0	0	CA761377	CA761377 // /DB_XREF=BR060010A10A01.ab1 /CLONE=BR060010A10A01.ab1 // gb // --- // ---
Os.26411.2.A1_x_at	4.89387	A	7.58001	P	6.43588		2.58432	A	8.15129	P	47.4049		0	0	0	0	LOC_Os08g28710.1,BGIOSGA027060-TA,Os08t0374701-01	BGIOSGA027060-TA // locus=Chr08:18778898:18780456:- // bgi_ris // 0 // chrChr8:17558609-17560162(-)///LOC_Os08g28710.1 // cDNA|receptor protein kinase CRINKLY4 precursor, putative, expressed gene:LOC_Os08g28710 // rgap // 0 // chrChr8:17558061-17560192(-)///Os08t0374701-01 // Similar to Protein kinase domain containing protein, expressed. // rapdb // 0 // chrChr8:17559646-17560162(-)
Os.28176.2.S1_x_at	3.10244	A	8.18925	M	33.9846		1.63823	A	9.58094	P	246.034		Os01g0833400	0	0005886 // plasma membrane // inferred from electronic annotation	0	NM_001051247	BGIOSGA004746-TA // locus=Chr01:39088486:39089146:+ // bgi_ris // 0 // chrChr1:35686601-35687262(+)///LOC_Os01g61680.1 // cDNA|expressed protein gene:LOC_Os01g61680 // rgap // 0 // chrChr1:35686408-35687798(+)///NM_001051247 // Oryza sativa Japonica Group Os01g0833400 (Os01g0833400) mRNA, complete cds. // refseq // 0 // chrChr1:35686539-35687796(+)///Os01t0833400-01 // Conserved hypothetical prot…
OsAffx.27566.1.S1_at	5.11302	A	6.24908	P	2.1978		2.67632	A	6.53337	P	14.4906		Os06g0218100	0	0	0	NM_001063689	BGIOSGA022554-TA // locus=Chr06:6973805:6976433:+ // bgi_ris // 0 // chrChr6:6032430-6035058(+)///LOC_Os06g11430.1 // cDNA|GRAM domain containing protein, expressed gene:LOC_Os06g11430 // rgap // 0 // chrChr6:6032409-6035429(+)///NM_001063689 // Oryza sativa Japonica Group Os06g0218100 (Os06g0218100) mRNA, complete cds. // refseq // 0 // chrChr6:6034232-6035340(+)///Os06t0218100-01 // Similar to …
Os.3387.1.S1_at	6.08544	A	8.03648	P	3.86654		3.51095	A	8.1815	P	25.4669		Os10g0478300	0	0	0003677 // DNA binding // inferred from electronic annotation	NM_001071396(11)	LOC_Os10g33810.1 // cDNA|myb-related protein Myb4, putative, expressed gene:LOC_Os10g33810 // rgap // 11 // ---///NM_001071396 // Oryza sativa Japonica Group Os10g0478300 (Os10g0478300) mRNA, complete cds. // refseq // 11 // ---
Os.49751.1.S1_at	4.65199	A	5.77755	P	2.18186		2.4401	A	6.26431	P	14.1644		Os03g0729500	0006355 // regulation of transcription, DNA-dependent // inferred from electronic annotation	0005634 // nucleus // inferred from electronic annotation	0005524 // ATP binding // inferred from electronic annotation///0016818 // hydrolase activity, acting on acid anhydrides, in phosphorus-containing anhydrides // inferred from electronic annotation	NM_001057690(10)	LOC_Os03g51970.1 // cDNA|growth-regulating factor, putative, expressed gene:LOC_Os03g51970 // rgap // 10 // ---///NM_001057690 // Oryza sativa Japonica Group Os03g0729500 (Os03g0729500) mRNA, complete cds. // refseq // 10 // ---
OsAffx.29955.1.S1_at	6.07716	A	7.39235	P	2.48835		3.7191	A	7.72608	P	16.0775		Os09g0378700	0016567 // protein ubiquitination // inferred from electronic annotation	0000151 // ubiquitin ligase complex // inferred from electronic annotation	0004842 // ubiquitin-protein ligase activity // inferred from electronic annotation	NM_001069584(11)	BGIOSGA030660-TA // locus=Chr09:11217623:11219761:+ // bgi_ris // 10 // ---///LOC_Os09g21120.1 // cDNA|armadillo/beta-catenin repeat family protein, putative, expressed gene:LOC_Os09g21120 // rgap // 11 // ---///NM_001069584 // Oryza sativa Japonica Group Os09g0378700 (Os09g0378700) mRNA, complete cds. // refseq // 11 // ---///Os09t0378700-00 // Similar to ubiquitin-protein ligase. // rapdb // 11…
Os.46177.1.S1_at	5.02627	A	6.11624	P	2.12869		2.50375	A	6.26941	P	13.6012		Os01g0925000	0	0	0	NM_001051787	BGIOSGA000222-TA // locus=Chr01:44329881:44334516:- // bgi_ris // 0 // chrChr1:40541504-40546390(-)///LOC_Os01g70060.1 // cDNA|protein of unknown function, DUF618 domain containing protein, expressed gene:LOC_Os01g70060 // rgap // 0 // chrChr1:40540963-40554751(-)///LOC_Os01g70060.2 // cDNA|protein of unknown function, DUF618 domain containing protein, expressed gene:LOC_Os01g70060 // rgap // 0 /…
OsAffx.3401.1.S1_at	5.04577	A	6.38618	P	2.53223		2.71465	A	6.66088	P	15.4147		0	0	0	0	9631.m03344	9631.m03344 // --- // tigr // --- // ---
OsAffx.19095.1.S1_at	5.30055	P	7.90767	P	6.09286		3.21007	A	8.40998	P	36.756		Os11g0506800	0	0005739 // mitochondrion // inferred from reviewed computational analysis	0051087 // chaperone binding // inferred from electronic annotation	NM_001074483(11)	LOC_Os11g31060.1 // cDNA|IQ calmodulin-binding and BAG domain containing protein, putative, expressed gene:LOC_Os11g31060 // rgap // 11 // ---///NM_001074483 // Oryza sativa Japonica Group Os11g0506800 (Os11g0506800) mRNA, complete cds. // refseq // 11 // ---
Os.8971.1.S1_at	4.22959	A	6.00136	P	3.41471		4.93389	A	9.28013	P	20.3399		Os05g0519700	0006950 // response to stress // inferred from electronic annotation///0009408 // response to heat // inferred from electronic annotation///0009644 // response to high light intensity // inferred from electronic annotation///0019538 // protein metabolic process // inferred from electronic annotation///0034605 // cellular response to heat // inferred from genetic interaction///0042542 // response …	0005634 // nucleus // inferred from electronic annotation///0005737 // cytoplasm // inferred from electronic annotation///0005829 // cytosol // inferred from electronic annotation	0000166 // nucleotide binding // inferred from electronic annotation///0005524 // ATP binding // inferred from electronic annotation///0017111 // nucleoside-triphosphatase activity // inferred from electronic annotation	NM_001062601(11)	LOC_Os05g44340.1 // cDNA|heat shock protein 101, putative, expressed gene:LOC_Os05g44340 // rgap // 11 // ---///NM_001062601 // Oryza sativa Japonica Group Os05g0519700 (Os05g0519700) mRNA, complete cds. // refseq // 11 // ---
Os.50952.1.S1_at	4.63052	A	6.81301	P	4.53939		2.63869	A	7.25361	P	24.5036		0	0	0	0	LOC_Os07g03120.1(11)	LOC_Os07g03120.1 // cDNA|expressed protein gene:LOC_Os07g03120 // rgap // 11 // ---
Os.31975.1.S1_x_at	7.37593	P	8.67249	P	2.45642		7.18082	P	10.8625	P	12.8323		Os05g0195200	0	0	0003676 // nucleic acid binding // inferred from electronic annotation///0003677 // DNA binding // inferred from electronic annotation///0008270 // zinc ion binding // inferred from electronic annotation///0046872 // metal ion binding // inferred from electronic annotation	NM_001061396	BGIOSGA018652-TA // locus=Chr05:6067963:6069177:- // bgi_ris // 0 // chrChr5:5846896-5848105(-)///LOC_Os05g10670.1 // cDNA|zinc finger CCCH type family protein, putative, expressed gene:LOC_Os05g10670 // rgap // 0 // chrChr5:5846044-5848291(-)///NM_001061396 // Oryza sativa Japonica Group Os05g0195200 (Os05g0195200) mRNA, complete cds. // refseq // 0 // chrChr5:5846702-5848186(-)///Os05t0195200-0…
Os.31636.1.S1_at	5.97337	A	8.16147	P	4.55707		5.27237	A	9.76788	P	22.5572		Os08g0425500	0046854 // phosphatidylinositol phosphorylation // inferred from electronic annotation	0	0	NM_001068373(11)	LOC_Os08g32960.1 // cDNA|endonuclease/exonuclease/phosphatase family domain containing protein, expressed gene:LOC_Os08g32960 // rgap // 11 // ---///NM_001068373 // Oryza sativa Japonica Group Os08g0425500 (Os08g0425500) mRNA, complete cds. // refseq // 11 // ---
Os.47792.1.S1_at	6.14031	A	10.5089	P	20.6571		5.4786	A	12.1467	P	101.697		Os02g0106100	0005975 // carbohydrate metabolic process // inferred from electronic annotation///0008152 // metabolic process // inferred from electronic annotation	0005773 // vacuole // inferred from electronic annotation///0009505 // plant-type cell wall // inferred from electronic annotation	0004553 // hydrolase activity, hydrolyzing O-glycosyl compounds // inferred from electronic annotation///0004564 // beta-fructofuranosidase activity // inferred from electronic annotation///0004575 // sucrose alpha-glucosidase activity // inferred from electronic annotation///0016787 // hydrolase activity // inferred from electronic annotation///0016798 // hydrolase activity, acting on glycosyl b…	NM_001052161(11)	LOC_Os02g01590.1 // cDNA|glycosyl hydrolases, putative, expressed gene:LOC_Os02g01590 // rgap // 11 // ---///LOC_Os02g01590.2 // cDNA|glycosyl hydrolases, putative, expressed gene:LOC_Os02g01590 // rgap // 10 // ---///NM_001052161 // Oryza sativa Japonica Group Os02g0106100 (Os02g0106100) mRNA, complete cds. // refseq // 11 // ---
Os.10401.1.S1_s_at	3.62898	A	5.85317	P	4.6725		4.77237	A	9.25874	P	22.4147		Os08g0535200	0006810 // transport // inferred from electronic annotation///0006825 // copper ion transport // inferred from mutant phenotype///0006952 // defense response // inferred from electronic annotation///0008643 // carbohydrate transport // inferred from electronic annotation	0005886 // plasma membrane // inferred from electronic annotation///0005887 // integral to plasma membrane // inferred from direct assay///0016020 // membrane // inferred from electronic annotation///0016021 // integral to membrane // inferred from electronic annotation	0005515 // protein binding // inferred from physical interaction///0051119 // sugar transmembrane transporter activity // inferred from sequence or structural similarity	NM_001068889(11)	LOC_Os08g42350.1 // cDNA|nodulin MtN3 family protein, putative, expressed gene:LOC_Os08g42350 // rgap // 11 // ---///NM_001068889 // Oryza sativa Japonica Group Os08g0535200 (Os08g0535200) mRNA, complete cds. // refseq // 11 // ---
Os.17916.1.S1_at	8.46824	P	9.90923	P	2.71506		7.89027	P	11.5564	P	12.6942		Os05g0217700	0	0	0	NM_001061472(11)	LOC_Os05g12630.1 // cDNA|expressed protein gene:LOC_Os05g12630 // rgap // 11 // ---///LOC_Os05g12630.2 // cDNA|expressed protein gene:LOC_Os05g12630 // rgap // 11 // ---///NM_001061472 // Oryza sativa Japonica Group Os05g0217700 (Os05g0217700) mRNA, complete cds. // refseq // 11 // ---
Os.6372.1.S1_at	2.45217	A	6.39362	P	15.3636		1.58719	A	7.71834	P	70.0905		Os03g0197300	0	0	0045735 // nutrient reservoir activity // inferred from electronic annotation	NM_001055806(11)	LOC_Os03g10110.1 // cDNA|cupin domain containing protein, expressed gene:LOC_Os03g10110 // rgap // 11 // ---///NM_001055806 // Oryza sativa Japonica Group Os03g0197300 (Os03g0197300) mRNA, complete cds. // refseq // 11 // ---
Os.57172.1.S1_at	4.13409	A	6.82207	P	6.44407		2.48428	A	7.34385	P	29.0318		Os02g0509600	0	0	0	NM_001053463(11)	LOC_Os02g30610.1 // cDNA|expressed protein gene:LOC_Os02g30610 // rgap // 11 // ---///LOC_Os02g30610.2 // cDNA|expressed protein gene:LOC_Os02g30610 // rgap // 11 // ---///NM_001053463 // Oryza sativa Japonica Group Os02g0509600 (Os02g0509600) mRNA, complete cds. // refseq // 11 // ---///Os02t0509600-01 // Conserved hypothetical protein. // rapdb // 10 // ---
OsAffx.12887.2.S1_s_at	4.98146	A	6.58383	P	3.03642		4.68507	A	8.45849	P	13.6745		Os03g0277300	0006950 // response to stress // inferred from electronic annotation	0	0000166 // nucleotide binding // inferred from electronic annotation///0005524 // ATP binding // inferred from electronic annotation	NM_001056254(11)	LOC_Os03g16920.1 // cDNA|DnaK family protein, putative, expressed gene:LOC_Os03g16920 // rgap // 11 // ---///NM_001056254 // Oryza sativa Japonica Group Os03g0277300 (Os03g0277300) mRNA, complete cds. // refseq // 11 // ---
Os.55363.1.S1_at	2.22654	A	5.53559	P	9.91113		0.730834	A	6.20782	P	44.5386		Os07g0592100	0008152 // metabolic process // inferred from electronic annotation///0055114 // oxidation-reduction process // inferred from electronic annotation	0	0000166 // nucleotide binding // inferred from electronic annotation///0016491 // oxidoreductase activity // inferred from electronic annotation	NM_001066695(11)	LOC_Os07g40250.1 // cDNA|sex determination protein tasselseed-2, putative, expressed gene:LOC_Os07g40250 // rgap // 11 // ---///NM_001066695 // Oryza sativa Japonica Group Os07g0592100 (Os07g0592100) mRNA, complete cds. // refseq // 11 // ---
Os.55479.1.S1_at	5.59767	A	10.3036	P	26.0995		4.54758	A	11.3229	P	109.542		Os05g0494600	0	0	0	NM_001187542(11)	LOC_Os05g41490.1 // cDNA|circadian clock coupling factor ZGT, putative, expressed gene:LOC_Os05g41490 // rgap // 11 // ---///NM_001187542 // Oryza sativa Japonica Group Os05g0494600 (Os05g0494600) mRNA, complete cds. // refseq // 11 // ---
OsAffx.17937.1.S1_at	4.6548	A	7.81104	P	8.91502		2.98448	A	8.2046	P	37.2745		0	0	0	0	LOC_Os09g27670.1(11)	LOC_Os09g27670.1 // cDNA|expressed protein gene:LOC_Os09g27670 // rgap // 11 // ---
Os.12551.1.S1_s_at	10.2965	P	12.3009	P	4.01228		9.35363	P	13.3737	P	16.2241		Os05g0542500	0	0	0	NM_001062730(11)	LOC_Os05g46480.1 // cDNA|late embryogenesis abundant protein, group 3, putative, expressed gene:LOC_Os05g46480 // rgap // 11 // ---///LOC_Os05g46480.3 // cDNA|late embryogenesis abundant protein, group 3, putative, expressed gene:LOC_Os05g46480 // rgap // 11 // ---///LOC_Os05g46480.4 // cDNA|late embryogenesis abundant protein, group 3, putative, expressed gene:LOC_Os05g46480 // rgap // 11 // ---…
Os.31975.1.S1_at	5.99661	M	7.81494	P	3.52674		6.38893	P	10.1706	P	13.7525		Os05g0195200	0	0	0003676 // nucleic acid binding // inferred from electronic annotation///0003677 // DNA binding // inferred from electronic annotation///0008270 // zinc ion binding // inferred from electronic annotation///0046872 // metal ion binding // inferred from electronic annotation	NM_001061396	BGIOSGA018652-TA // locus=Chr05:6067963:6069177:- // bgi_ris // 0 // chrChr5:5846896-5848105(-)///LOC_Os05g10670.1 // cDNA|zinc finger CCCH type family protein, putative, expressed gene:LOC_Os05g10670 // rgap // 0 // chrChr5:5846044-5848291(-)///NM_001061396 // Oryza sativa Japonica Group Os05g0195200 (Os05g0195200) mRNA, complete cds. // refseq // 0 // chrChr5:5846702-5848186(-)///Os05t0195200-0…
Os.16987.1.S1_at	6.9239	P	9.60658	P	6.42049		6.48204	P	11.1205	P	24.9072		Os04g0564700	0	0	0	NM_001187118	LOC_Os04g47700.1 // cDNA|expressed protein gene:LOC_Os04g47700 // rgap // 11 // ---
Os.6863.1.S1_s_at	6.77892	P	8.16252	P	2.60918		9.70087	P	13.0221	P	9.99496		Os12g0247700	0	0	0030246 // carbohydrate binding // inferred from electronic annotation	NM_001073027(11)	LOC_Os12g14440.1 // cDNA|Jacalin-like lectin domain containing protein, putative, expressed gene:LOC_Os12g14440 // rgap // 11 // ---///NM_001073027 // Oryza sativa Japonica Group Os12g0247700 (Os12g0247700) mRNA, complete cds. // refseq // 11 // ---
OsAffx.19130.1.S1_at	3.24541	A	4.99637	M	3.36583		1.65551	A	5.31154	P	12.6059		0	0	0	0	9639.m02977	9639.m02977 // --- // tigr // --- // ---
Os.46582.1.S1_at	4.86019	A	8.7927	P	15.2687		5.18702	A	11.0104	P	56.6262		Os10g0505900	0	0	0	NM_001071544(11)	LOC_Os10g36180.1 // cDNA|expressed protein gene:LOC_Os10g36180 // rgap // 11 // ---///NM_001071544 // Oryza sativa Japonica Group Os10g0505900 (Os10g0505900) mRNA, complete cds. // refseq // 11 // ---
OsAffx.18589.1.S1_s_at	5.06314	P	8.65999	P	12.0993		5.15203	P	10.6246	P	44.4024		Os10g0552300	0006869 // lipid transport // inferred from electronic annotation	0005739 // mitochondrion // inferred from reviewed computational analysis	0	NM_001071862(10)	LOC_Os10g40480.1 // cDNA|LTPL143 - Protease inhibitor/seed storage/LTP family protein precursor, expressed gene:LOC_Os10g40480 // rgap // 11 // ---///NM_001071862 // Oryza sativa Japonica Group Os10g0552300 (Os10g0552300) mRNA, complete cds. // refseq // 10 // ---
Os.57052.1.S1_at	4.27785	A	6.14416	P	3.646		4.35114	A	8.06488	P	13.1204		Os03g0141100	0	0	0	NM_001055460(11)	BGIOSGA019357-TA // locus=Chr05:7041443:7042503:+ // bgi_ris // 9 // ---///LOC_Os03g04760.1 // cDNA|expressed protein gene:LOC_Os03g04760 // rgap // 11 // ---///LOC_Os05g11820.1 // cDNA|retrotransposon protein, putative, unclassified, expressed gene:LOC_Os05g11820 // rgap // 9 // ---///NM_001055460 // Oryza sativa Japonica Group Os03g0141100 (Os03g0141100) mRNA, complete cds. // refseq // 11 // -…
Os.26930.1.S2_x_at	4.53401	A	7.72362	P	9.12361		3.84141	P	8.82409	P	31.6183		Os04g0150300	0	0016020 // membrane // inferred from reviewed computational analysis	0	NM_001058648(11)	LOC_Os04g06590.1 // cDNA|expressed protein gene:LOC_Os04g06590 // rgap // 11 // ---///NM_001058648 // Oryza sativa Japonica Group Os04g0150300 (Os04g0150300) mRNA, partial cds. // refseq // 11 // ---///Os04t0150300-01 // Conserved hypothetical protein. // rapdb // 11 // ---
OsAffx.24431.1.S1_at	5.69963	A	7.8232	P	4.3577		4.95988	A	8.86956	P	15.0291		0	0	0	0	LOC_Os02g26280.1(11)	LOC_Os02g26280.1 // cDNA|retrotransposon protein, putative, unclassified, expressed gene:LOC_Os02g26280 // rgap // 11 // ---
Os.10497.1.S1_s_at	6.00145	P	7.78776	P	3.44931		6.09727	P	9.6549	P	11.7748		Os07g0418600///Os07g0418700	0	0	0	LOC_Os07g23640.1(11),LOC_Os07g23660.1(11),Os07t0418700-01(11),Os07t0418600-01(11),NM_001066007(11),NM_001066008(11)	LOC_Os07g23640.1 // cDNA|retrotransposon protein, putative, Ty3-gypsy subclass, expressed gene:LOC_Os07g23640 // rgap // 11 // ---///LOC_Os07g23660.1 // cDNA|retrotransposon protein, putative, unclassified, expressed gene:LOC_Os07g23660 // rgap // 11 // ---///NM_001066007 // Oryza sativa Japonica Group Os07g0418600 (Os07g0418600) mRNA, complete cds. // refseq // 11 // ---///NM_001066008 // Oryza …
OsAffx.21798.1.S1_at	6.46552	A	7.48992	P	2.03411		4.91562	A	7.6987	P	6.88318		0	0	0	0	NM_190246.1	NM_190246.1 // --- // gb // --- // ---
OsAffx.12970.1.S1_s_at	3.3825	A	6.21253	P	7.11087		2.05467	A	6.63091	P	23.8553		Os03g0332500	0	0016023 // cytoplasmic membrane-bounded vesicle // inferred from reviewed computational analysis	0003993 // acid phosphatase activity // inferred from electronic annotation	NM_001056552(10)	LOC_Os03g21480.1 // cDNA|HAD superfamily phosphatase, putative, expressed gene:LOC_Os03g21480 // rgap // 11 // ---///NM_001056552 // Oryza sativa Japonica Group Os03g0332500 (Os03g0332500) mRNA, partial cds. // refseq // 10 // ---
Os.46629.1.S1_s_at	5.97553	A	7.59408	P	3.07066		5.43341	A	8.78407	P	10.2011		Os10g0552300	0006869 // lipid transport // inferred from electronic annotation	0005739 // mitochondrion // inferred from reviewed computational analysis	0	NM_001071862(11)	LOC_Os10g40480.1 // cDNA|LTPL143 - Protease inhibitor/seed storage/LTP family protein precursor, expressed gene:LOC_Os10g40480 // rgap // 11 // ---///NM_001071862 // Oryza sativa Japonica Group Os10g0552300 (Os10g0552300) mRNA, complete cds. // refseq // 11 // ---
Os.30597.3.S1_x_at	6.28928	P	7.80614	P	2.86169		5.85264	M	9.0974	P	9.47917		Os01g0780800	0010022 // meristem determinacy // inferred from electronic annotation///0010080 // regulation of floral meristem growth // inferred from electronic annotation///0010081 // regulation of inflorescence meristem growth // inferred from electronic annotation///0010582 // floral meristem determinacy // inferred from electronic annotation	0005829 // cytosol // inferred from electronic annotation	0003677 // DNA binding // inferred from electronic annotation	NM_001050974	BGIOSGA000702-TA // locus=Chr01:36473330:36477610:- // bgi_ris // 0 // chrChr1:33073847-33078137(-)///LOC_Os01g57240.1 // cDNA|expressed protein gene:LOC_Os01g57240 // rgap // 0 // chrChr1:33073500-33078968(-)///NM_001050974 // Oryza sativa Japonica Group Os01g0780800 (Os01g0780800) mRNA, complete cds. // refseq // 0 // chrChr1:33073582-33078968(-)///Os01t0780800-01 // SAND domain containing prot…
Os.46024.1.S1_at	7.40396	P	9.04589	P	3.12083		7.61413	P	10.9791	P	10.303		Os01g0840100	0006950 // response to stress // inferred from electronic annotation	0	0000166 // nucleotide binding // inferred from electronic annotation///0005524 // ATP binding // inferred from electronic annotation	NM_001051292(11)	LOC_Os01g62290.1 // cDNA|DnaK family protein, putative, expressed gene:LOC_Os01g62290 // rgap // 11 // ---///LOC_Os01g62290.2 // cDNA|DnaK family protein, putative, expressed gene:LOC_Os01g62290 // rgap // 10 // ---///NM_001051292 // Oryza sativa Japonica Group Os01g0840100 (Os01g0840100) mRNA, complete cds. // refseq // 11 // ---
OsAffx.17970.1.S1_at	7.19026	A	8.51065	P	2.49734		5.60704	A	8.60108	P	7.96699		Os09g0484200	0	0	0	NM_001070048	LOC_Os09g31080.1 // cDNA|induced stolen tip protein TUB8, putative, expressed gene:LOC_Os09g31080 // rgap // 11 // ---///LOC_Os09g31080.3 // cDNA|induced stolen tip protein TUB8, putative, expressed gene:LOC_Os09g31080 // rgap // 11 // ---///LOC_Os09g31080.4 // cDNA|induced stolen tip protein TUB8, putative, expressed gene:LOC_Os09g31080 // rgap // 11 // ---
Os.16317.1.S1_at	4.29826	A	5.73888	P	2.71436		4.70557	A	7.81839	P	8.65076		Os04g0538000	0	0	0	NM_001059964	LOC_Os04g45480.1 // cDNA|heat shock protein STI, putative, expressed gene:LOC_Os04g45480 // rgap // 9 // ---
OsAffx.28576.1.S1_s_at	4.30756	A	6.47035	P	4.47781		3.13215	A	6.96059	P	14.2061		Os10g0350400	0	0	0	NM_001070942	LOC_Os08g21670.1 // cDNA|expressed protein gene:LOC_Os08g21670 // rgap // 11 // ---
Os.2210.1.S1_at	6.7147	P	8.61028	P	3.7207		6.07342	P	9.62732	P	11.7444		Os08g0189200	0009651 // response to salt stress // inferred from electronic annotation	0005576 // extracellular region // inferred from electronic annotation///0005618 // cell wall // inferred from electronic annotation///0031012 // extracellular matrix // inferred from electronic annotation///0048046 // apoplast // inferred from electronic annotation	0030145 // manganese ion binding // inferred from electronic annotation///0045735 // nutrient reservoir activity // inferred from electronic annotation///0046872 // metal ion binding // inferred from electronic annotation	NM_001067692(11)	LOC_Os08g08970.1 // cDNA|Cupin domain containing protein, expressed gene:LOC_Os08g08970 // rgap // 11 // ---///NM_001067692 // Oryza sativa Japonica Group Os08g0189200 (Os08g0189200) mRNA, complete cds. // refseq // 11 // ---
Os.22718.2.S1_at	5.96092	P	7.04386	P	2.11835		5.15527	M	7.88668	P	6.64105		Os12g0574800	0	0009536 // plastid // inferred from reviewed computational analysis	0	NM_001073635	LOC_Os12g38620.2 // cDNA|bromodomain associated family protein, expressed gene:LOC_Os12g38620 // rgap // 11 // ---
Os.27230.1.A1_at	6.53126	A	7.83771	P	2.47333		5.59392	A	8.54702	P	7.74411		Os12g0148700	0	0016020 // membrane // inferred from reviewed computational analysis	0	NM_001072690(9)	LOC_Os12g05330.1 // cDNA|protein of unknown function containing protein, expressed gene:LOC_Os12g05330 // rgap // 11 // ---///NM_001072690 // Oryza sativa Japonica Group Os12g0148700 (Os12g0148700) mRNA, complete cds. // refseq // 9 // ---///Os12t0148700-01 // Adipose-regulatory protein, Seipin domain containing protein. // rapdb // 9 // ---
OsAffx.12920.1.S1_at	5.20686	P	9.47042	P	19.207		4.6467	A	10.5567	P	60.128		Os03g0296200	0	0	0	NM_001186452(11)	BGIOSGA012414-TA // locus=Chr03:11343479:11344526:+ // bgi_ris // 11 // ---///LOC_Os03g18490.1 // cDNA|RPGR, putative, expressed gene:LOC_Os03g18490 // rgap // 11 // ---///NM_001186452 // Oryza sativa Japonica Group Os03g0296200 (Os03g0296200) mRNA, complete cds. // refseq // 11 // ---
Os.55930.1.S1_at	5.12266	P	6.29799	P	2.25844		3.67721	A	6.47425	P	6.95013		Os05g0385400	0	0	0	NM_001061952(11)	LOC_Os05g31970.1 // cDNA|expressed protein gene:LOC_Os05g31970 // rgap // 11 // ---///NM_001061952 // Oryza sativa Japonica Group Os05g0385400 (Os05g0385400) mRNA, complete cds. // refseq // 11 // ---
OsAffx.16365.1.S1_at	7.33005	P	8.60255	P	2.4158		6.81812	P	9.70514	P	7.39745		Os07g0411101	0016567 // protein ubiquitination // inferred from electronic annotation	0005680 // anaphase-promoting complex // inferred from electronic annotation	0004842 // ubiquitin-protein ligase activity // inferred from electronic annotation///0008270 // zinc ion binding // inferred from electronic annotation///0046872 // metal ion binding // inferred from electronic annotation	NM_001188229(11)	BGIOSGA025557-TA // locus=Chr07:12114103:12114357:+ // bgi_ris // 11 // ---///LOC_Os07g22840.1 // cDNA|anaphase-promoting complex subunit 11, putative, expressed gene:LOC_Os07g22840 // rgap // 11 // ---///NM_001188229 // Oryza sativa Japonica Group Os07g0411101 (Os07g0411101) mRNA, complete cds. // refseq // 11 // ---///Os07t0411200-01 // Similar to Anaphase promoting complex subunit 11 (APC11) (…
Os.9238.2.S1_at	8.13161	P	9.15045	P	2.02629		7.5034	P	10.1165	P	6.11812		Os01g0757500	0	0005886 // plasma membrane // inferred from electronic annotation	0	NM_001050829(10)	LOC_Os01g55270.1 // cDNA|SGS domain containing protein, expressed gene:LOC_Os01g55270 // rgap // 11 // ---///NM_001050829 // Oryza sativa Japonica Group Os01g0757500 (Os01g0757500) mRNA, complete cds. // refseq // 10 // ---
Os.28441.1.S1_at	6.43693	A	11.778	P	40.535		5.13796	A	12.0726	P	122.334		Os03g0820300	0	0005622 // intracellular // inferred from electronic annotation	0008270 // zinc ion binding // inferred from electronic annotation	NM_001058253(11)	LOC_Os03g60560.1 // cDNA|ZOS3-21 - C2H2 zinc finger protein, expressed gene:LOC_Os03g60560 // rgap // 11 // ---///NM_001058253 // Oryza sativa Japonica Group Os03g0820300 (Os03g0820300) mRNA, complete cds. // refseq // 11 // ---
Os.53444.1.S1_at	6.25011	P	7.40003	P	2.21902		4.78369	A	7.51667	P	6.64828		Os02g0705400	0006950 // response to stress // inferred from electronic annotation///0009269 // response to desiccation // inferred from electronic annotation	0	0	NM_001054402	BGIOSGA008888-TA // locus=Chr02:30979490:30982318:+ // bgi_ris // 0 // chrChr2:29113547-29116377(+)///LOC_Os02g47650.1 // cDNA|universal stress protein domain containing protein, putative, expressed gene:LOC_Os02g47650 // rgap // 0 // chrChr2:29113547-29115698(+)///NM_001054402 // Oryza sativa Japonica Group Os02g0705400 (Os02g0705400) mRNA, complete cds. // refseq // 0 // chrChr2:29113444-291171…
OsAffx.2442.1.S1_x_at	6.0285	P	8.60265	P	5.95521		5.73996	P	9.89138	P	17.7706		Os01g0922600	0006351 // transcription, DNA-dependent // inferred from electronic annotation///0006355 // regulation of transcription, DNA-dependent // inferred from electronic annotation	0005634 // nucleus // inferred from electronic annotation	0003677 // DNA binding // inferred from electronic annotation///0046872 // metal ion binding // inferred from electronic annotation	NM_001051768(11)	BGIOSGA005075-TA // locus=Chr01:44122965:44126211:+ // bgi_ris // 11 // ---///LOC_Os01g69830.1 // cDNA|OsSPL2 - SBP-box gene family member, expressed gene:LOC_Os01g69830 // rgap // 11 // ---///NM_001051768 // Oryza sativa Japonica Group Os01g0922600 (Os01g0922600) mRNA, partial cds. // refseq // 11 // ---///Os01t0922600-01 // Similar to SBP-domain protein 4. // rapdb // 11 // ---
Os.53178.1.S1_s_at	6.94297	P	9.04004	P	4.27841		6.38929	P	10.0322	P	12.4921		Os05g0551700	0008033 // tRNA processing // inferred from electronic annotation	0	0005524 // ATP binding // inferred from electronic annotation///0016740 // transferase activity // inferred from electronic annotation	NM_001062785(11)	LOC_Os05g47840.1 // cDNA|IPP transferase, putative, expressed gene:LOC_Os05g47840 // rgap // 11 // ---///NM_001062785 // Oryza sativa Japonica Group Os05g0551700 (Os05g0551700) mRNA, complete cds. // refseq // 11 // ---
OsAffx.15518.1.A1_x_at	6.62098	A	7.78827	P	2.2459		5.48972	A	8.19117	P	6.50452		Os04g0425100	0	0	0008270 // zinc ion binding // inferred from electronic annotation///0046872 // metal ion binding // inferred from electronic annotation	NM_001059337	LOC_Os04g34720.1 // cDNA|PHD-finger domain containing protein, putative, expressed gene:LOC_Os04g34720 // rgap // 0 // chrChr4:21001721-21010737(+)///LOC_Os04g34720.2 // cDNA|PHD-finger domain containing protein, putative, expressed gene:LOC_Os04g34720 // rgap // 0 // chrChr4:21001721-21010737(+)///NM_001059337 // Oryza sativa Japonica Group Os04g0425100 (Os04g0425100) mRNA, complete cds. // refs…
Os.50186.1.S1_at	5.60241	P	9.30554	P	13.0243		4.54202	M	9.77338	P	37.5659		0	0	0	0	Os01t0128250-01	Os01t0128250-01 // Hypothetical gene. // rapdb // 0 // chrChr1:1568120-1568333(-)
Os.11534.1.S1_at	8.94309	P	10.9216	P	3.94099		9.18754	P	12.6914	P	11.3441		Os05g0195200	0	0	0003676 // nucleic acid binding // inferred from electronic annotation///0003677 // DNA binding // inferred from electronic annotation///0008270 // zinc ion binding // inferred from electronic annotation///0046872 // metal ion binding // inferred from electronic annotation	NM_001061396	LOC_Os05g10670.1 // cDNA|zinc finger CCCH type family protein, putative, expressed gene:LOC_Os05g10670 // rgap // 11 // ---
Os.38638.1.S1_at	4.37725	A	9.45397	P	33.7479		5.77159	M	12.3641	P	96.5058		Os06g0142200	0	0	0	NM_001063301(11)	LOC_Os06g04990.1 // cDNA|early nodulin 93 ENOD93 protein, putative, expressed gene:LOC_Os06g04990 // rgap // 11 // ---///NM_001063301 // Oryza sativa Japonica Group Os06g0142200 (Os06g0142200) mRNA, complete cds. // refseq // 11 // ---
Os.11046.1.S1_at	5.86868	A	8.17558	P	4.94819		5.76599	A	9.57439	P	14.0102		Os06g0592500	0009408 // response to heat // inferred from electronic annotation///0009414 // response to water deprivation // inferred from electronic annotation///0009737 // response to abscisic acid stimulus // inferred from electronic annotation	0005730 // nucleolus // inferred from electronic annotation	0003677 // DNA binding // inferred from electronic annotation///0043565 // sequence-specific DNA binding // inferred from electronic annotation	NM_001064509	LOC_Os06g39240.1 // cDNA|endothelial differentiation-related factor 1, putative, expressed gene:LOC_Os06g39240 // rgap // 11 // ---///LOC_Os06g39240.2 // cDNA|endothelial differentiation-related factor 1, putative, expressed gene:LOC_Os06g39240 // rgap // 11 // ---
Os.23216.1.S1_at	3.29191	A	5.04271	P	3.36544		2.408	A	5.62189	P	9.27849		Os07g0121100	0	0	0	NM_001065320(11)	LOC_Os07g02990.1 // cDNA|expressed protein gene:LOC_Os07g02990 // rgap // 11 // ---///NM_001065320 // Oryza sativa Japonica Group Os07g0121100 (Os07g0121100) mRNA, complete cds. // refseq // 11 // ---
Os.9022.1.S1_at	8.41129	P	13.3494	P	30.6569		7.43067	P	13.8311	P	84.4756		Os09g0325700	0006470 // protein dephosphorylation // inferred from electronic annotation///0009409 // response to cold // inferred from electronic annotation///0009414 // response to water deprivation // inferred from electronic annotation///0009737 // response to abscisic acid stimulus // inferred from electronic annotation///0009738 // abscisic acid mediated signaling pathway // inferred from electronic ann…	0008287 // protein serine/threonine phosphatase complex // inferred from electronic annotation	0003824 // catalytic activity // inferred from electronic annotation///0004721 // phosphoprotein phosphatase activity // inferred from electronic annotation///0004722 // protein serine/threonine phosphatase activity // inferred from electronic annotation///0016787 // hydrolase activity // inferred from electronic annotation///0046872 // metal ion binding // inferred from electronic annotation	NM_001069416(11)	LOC_Os09g15670.1 // cDNA|protein phosphatase 2C, putative, expressed gene:LOC_Os09g15670 // rgap // 11 // ---///NM_001069416 // Oryza sativa Japonica Group Os09g0325700 (Os09g0325700) mRNA, complete cds. // refseq // 11 // ---
Os.55303.1.S1_at	6.50165	P	9.39267	P	7.41794		7.16807	P	11.5175	P	20.3849		Os02g0106600	0	0	0008270 // zinc ion binding // inferred from electronic annotation///0046872 // metal ion binding // inferred from electronic annotation	NM_001052163(11)	NM_001052163 // Oryza sativa Japonica Group Os02g0106600 (Os02g0106600) mRNA, complete cds. // refseq // 11 // ---
Os.49768.1.S1_at	6.17609	M	7.45526	P	2.42698		5.29111	A	8.02556	P	6.65503		Os03g0793000	0006950 // response to stress // inferred from electronic annotation	0	0003677 // DNA binding // inferred from electronic annotation///0008270 // zinc ion binding // inferred from electronic annotation///0046872 // metal ion binding // inferred from electronic annotation	NM_001058063(11)	LOC_Os03g57900.1 // cDNA|zinc finger A20 and AN1 domain-containing stress-associated protein, putative, expressed gene:LOC_Os03g57900 // rgap // 11 // ---///NM_001058063 // Oryza sativa Japonica Group Os03g0793000 (Os03g0793000) mRNA, complete cds. // refseq // 11 // ---
Os.46728.1.S1_at	3.66856	A	6.40369	P	6.65819		2.71929	A	6.88386	P	17.9334		Os10g0137300	0	0016023 // cytoplasmic membrane-bounded vesicle // inferred from reviewed computational analysis	0	NM_001070665	LOC_Os10g04800.1 // cDNA|expressed protein gene:LOC_Os10g04800 // rgap // 0 // chrChr10:2317292-2317584(+)///NM_001070665 // Oryza sativa Japonica Group Os10g0137300 (Os10g0137300) mRNA, complete cds. // refseq // 0 // chrChr10:2317292-2317584(+)///Os10t0137300-00 // Similar to BLN1-1. // rapdb // 0 // chrChr10:2317292-2317591(+)
Os.29093.1.S1_at	5.56607	M	6.82289	P	2.38968		5.33336	P	8.017	P	6.42477		Os07g0249800	0008152 // metabolic process // inferred from electronic annotation	0	0016787 // hydrolase activity // inferred from electronic annotation	NM_001065829(10)	LOC_Os07g14600.1 // cDNA|hydrolase, putative, expressed gene:LOC_Os07g14600 // rgap // 10 // ---///NM_001065829 // Oryza sativa Japonica Group Os07g0249800 (Os07g0249800) mRNA, partial cds. // refseq // 10 // ---
OsAffx.14519.1.S1_s_at	6.18685	P	7.78604	P	3.02975		5.81325	P	8.8126	P	7.99641		Os05g0121900	0	0016020 // membrane // inferred from reviewed computational analysis	0	NM_001061037	LOC_Os05g03070.1 // cDNA|transporter, putative, expressed gene:LOC_Os05g03070 // rgap // 11 // ---///LOC_Os05g03070.2 // cDNA|transporter, putative, expressed gene:LOC_Os05g03070 // rgap // 11 // ---
Os.10908.4.S1_at	4.07241	A	5.77494	P	3.2547		4.84552	A	7.94796	P	8.5887		Os08g0473800	0	0	0	NM_001188693(11)	NM_001188693 // Oryza sativa Japonica Group Os08g0473800 (Os08g0473800) mRNA, partial cds. // refseq // 11 // ---
Os.10942.1.S1_a_at	6.0912	M	7.70991	P	3.07101		5.92001	P	8.93048	P	8.05828		Os10g0419300	0006351 // transcription, DNA-dependent // inferred from electronic annotation///0006355 // regulation of transcription, DNA-dependent // inferred from electronic annotation///0006950 // response to stress // inferred from electronic annotation	0005634 // nucleus // inferred from electronic annotation///0005737 // cytoplasm // inferred from electronic annotation	0003677 // DNA binding // inferred from electronic annotation///0003700 // sequence-specific DNA binding transcription factor activity // inferred from electronic annotation///0043565 // sequence-specific DNA binding // inferred from electronic annotation	NM_001071152(11)	BGIOSGA031910-TA // locus=Chr10:13078950:13081439:- // bgi_ris // 9 // ---///LOC_Os10g28340.1 // cDNA|heat stress transcription factor, putative, expressed gene:LOC_Os10g28340 // rgap // 11 // ---///LOC_Os10g28340.2 // cDNA|heat stress transcription factor, putative, expressed gene:LOC_Os10g28340 // rgap // 11 // ---///LOC_Os10g28340.3 // cDNA|heat stress transcription factor, putative, expressed…
Os.51639.1.S1_x_at	6.77392	P	10.7211	P	15.4243		6.28743	P	11.6206	P	40.3128		Os10g0524300	0016998 // cell wall macromolecule catabolic process // inferred from electronic annotation	0	0	NM_001071641(11)	LOC_Os10g38040.1 // cDNA|lysM domain containing protein, putative, expressed gene:LOC_Os10g38040 // rgap // 11 // ---///NM_001071641 // Oryza sativa Japonica Group Os10g0524300 (Os10g0524300) mRNA, complete cds. // refseq // 11 // ---
Os.30597.1.S1_at	7.87565	P	9.08132	P	2.30645		7.90935	P	10.4935	P	5.99642		Os01g0780800	0010022 // meristem determinacy // inferred from electronic annotation///0010080 // regulation of floral meristem growth // inferred from electronic annotation///0010081 // regulation of inflorescence meristem growth // inferred from electronic annotation///0010582 // floral meristem determinacy // inferred from electronic annotation	0005829 // cytosol // inferred from electronic annotation	0003677 // DNA binding // inferred from electronic annotation	NM_001050974(11)	LOC_Os01g57240.1 // cDNA|expressed protein gene:LOC_Os01g57240 // rgap // 11 // ---///NM_001050974 // Oryza sativa Japonica Group Os01g0780800 (Os01g0780800) mRNA, complete cds. // refseq // 11 // ---
Os.6435.1.S1_at	5.12846	A	6.77179	P	3.12385		4.84671	A	7.86235	P	8.0872		Os01g0973000	0	0	0016787 // hydrolase activity // inferred from electronic annotation	NM_001052079(11)	LOC_Os01g74152.1 // cDNA|haloacid dehalogenase-like hydrolase family protein, putative, expressed gene:LOC_Os01g74152 // rgap // 11 // ---///NM_001052079 // Oryza sativa Japonica Group Os01g0973000 (Os01g0973000) mRNA, complete cds. // refseq // 11 // ---
OsAffx.24678.2.S1_at	5.89635	P	8.36654	P	5.54116		5.1649	A	9.00617	P	14.333		Os02g0629200	0006810 // transport // inferred from electronic annotation///0006833 // water transport // inferred from electronic annotation///0006970 // response to osmotic stress // inferred from electronic annotation///0009269 // response to desiccation // inferred from electronic annotation///0009414 // response to water deprivation // inferred from electronic annotation///0009624 // response to nematode …	0005773 // vacuole // inferred from electronic annotation///0005886 // plasma membrane // inferred from electronic annotation///0009507 // chloroplast // inferred from electronic annotation///0016020 // membrane // inferred from electronic annotation///0016021 // integral to membrane // inferred from electronic annotation	0005215 // transporter activity // inferred from electronic annotation	NM_001054026	LOC_Os02g41860.3 // cDNA|aquaporin protein, putative, expressed gene:LOC_Os02g41860 // rgap // 11 // ---
Os.10246.2.S1_at	3.78773	A	8.36657	P	23.8985		2.70094	A	8.63769	P	61.2548		Os05g0438700	0006334 // nucleosome assembly // inferred from electronic annotation	0000786 // nucleosome // inferred from electronic annotation///0005634 // nucleus // inferred from electronic annotation///0005694 // chromosome // inferred from electronic annotation	0003677 // DNA binding // inferred from electronic annotation	NM_001062195(11)	LOC_Os05g36280.1 // cDNA|histone H3, putative, expressed gene:LOC_Os05g36280 // rgap // 11 // ---///NM_001062195 // Oryza sativa Japonica Group Os05g0438700 (Os05g0438700) mRNA, complete cds. // refseq // 11 // ---
Os.2544.1.S1_s_at	5.24509	M	7.18092	P	3.82598		5.00085	A	8.276	P	9.68096		Os10g0492600	0006810 // transport // inferred from electronic annotation///0006833 // water transport // inferred from electronic annotation///0055085 // transmembrane transport // inferred from electronic annotation	0000326 // protein storage vacuole // inferred from electronic annotation///0005773 // vacuole // inferred from electronic annotation///0005774 // vacuolar membrane // inferred from electronic annotation///0009705 // plant-type vacuole membrane // inferred from electronic annotation///0016020 // membrane // inferred from electronic annotation///0016021 // integral to membrane // inferred from ele…	0005215 // transporter activity // inferred from electronic annotation	NM_001071468(11)	LOC_Os10g35050.1 // cDNA|aquaporin protein, putative, expressed gene:LOC_Os10g35050 // rgap // 11 // ---///NM_001071468 // Oryza sativa Japonica Group Os10g0492600 (Os10g0492600) mRNA, complete cds. // refseq // 11 // ---
Os.7450.1.S1_at	3.70959	A	6.83176	P	8.70702		2.82827	A	7.26396	P	21.6409		Os07g0620600	0	0	0	NM_001066837(10)	NM_001066837 // Oryza sativa Japonica Group Os07g0620600 (Os07g0620600) mRNA, complete cds. // refseq // 10 // ---
Os.51744.1.A1_at	4.75883	A	7.09671	P	5.05561		4.64307	A	8.29426	P	12.5637		Os08g0108300	0	0	0	NM_001067340(11)	LOC_Os08g01690.1 // cDNA|retrotransposon protein, putative, unclassified, expressed gene:LOC_Os08g01690 // rgap // 11 // ---///NM_001067340 // Oryza sativa Japonica Group Os08g0108300 (Os08g0108300) mRNA, complete cds. // refseq // 11 // ---
Os.24611.1.S1_at	7.42902	P	9.05046	P	3.07682		7.56185	P	10.4861	P	7.59074		Os02g0622500	0	0	0000166 // nucleotide binding // inferred from electronic annotation///0003676 // nucleic acid binding // inferred from electronic annotation	NM_001054004(11)	LOC_Os02g40900.1 // cDNA|RNA recognition motif containing protein, putative, expressed gene:LOC_Os02g40900 // rgap // 11 // ---///NM_001054004 // Oryza sativa Japonica Group Os02g0622500 (Os02g0622500) mRNA, partial cds. // refseq // 11 // ---
Os.51641.1.S1_x_at	3.96669	A	6.01914	P	4.1481		3.0903	A	6.4401	P	10.1951		Os07g0127600	0	0005576 // extracellular region // inferred from electronic annotation	0	NM_001065347(11)	LOC_Os07g03590.1 // cDNA|SCP-like extracellular protein, expressed gene:LOC_Os07g03590 // rgap // 11 // ---///NM_001065347 // Oryza sativa Japonica Group Os07g0127600 (Os07g0127600) mRNA, complete cds. // refseq // 11 // ---
Os.56322.1.S1_at	1.43179	A	4.18643	P	6.74883		1.37567	A	5.40998	P	16.385		Os02g0226600	0006355 // regulation of transcription, DNA-dependent // inferred from electronic annotation	0005634 // nucleus // inferred from electronic annotation	0003677 // DNA binding // inferred from electronic annotation///0003700 // sequence-specific DNA binding transcription factor activity // inferred from electronic annotation///0043565 // sequence-specific DNA binding // inferred from electronic annotation	NM_001052881(11)	LOC_Os02g13310.1 // cDNA|homeobox domain containing protein, expressed gene:LOC_Os02g13310 // rgap // 11 // ---///NM_001052881 // Oryza sativa Japonica Group Os02g0226600 (Os02g0226600) mRNA, complete cds. // refseq // 11 // ---
OsAffx.3422.1.S1_s_at	8.48316	P	10.1372	P	3.14713		7.42446	P	10.3572	P	7.6358		Os03g0572250	0	0	0	NM_001186575(11)	BGIOSGA010397-TA // locus=Chr03:23470417:23471949:- // bgi_ris // 11 // ---///LOC_Os03g37570.1 // cDNA|expressed protein gene:LOC_Os03g37570 // rgap // 11 // ---///NM_001186575 // Oryza sativa Japonica Group Os03g0572250 (Os03g0572250) mRNA, complete cds. // refseq // 11 // ---///Os03t0572250-01 // Conserved hypothetical protein. // rapdb // 11 // ---
Os.22169.1.S2_at	6.0715	P	7.35218	P	2.42954		5.67033	P	8.22943	P	5.89337		Os06g0726400	0005975 // carbohydrate metabolic process // inferred from electronic annotation///0005978 // glycogen biosynthetic process // inferred from electronic annotation///0019252 // starch biosynthetic process // inferred from electronic annotation	0009501 // amyloplast // inferred from electronic annotation///0009507 // chloroplast // inferred from electronic annotation///0009536 // plastid // inferred from reviewed computational analysis///0009536 // plastid // inferred from electronic annotation	0003824 // catalytic activity // inferred from electronic annotation///0003844 // 1,4-alpha-glucan branching enzyme activity // inferred from electronic annotation///0004553 // hydrolase activity, hydrolyzing O-glycosyl compounds // inferred from electronic annotation///0016740 // transferase activity // inferred from electronic annotation///0016757 // transferase activity, transferring glycosyl …	NM_001065164(9)	LOC_Os06g51084.1 // cDNA|1,4-alpha-glucan-branching enzyme, chloroplast precursor, putative, expressed gene:LOC_Os06g51084 // rgap // 9 // ---///LOC_Os06g51084.2 // cDNA|1,4-alpha-glucan-branching enzyme, chloroplast precursor, putative, expressed gene:LOC_Os06g51084 // rgap // 9 // ---///LOC_Os06g51084.3 // cDNA|1,4-alpha-glucan-branching enzyme, chloroplast precursor, putative, expressed gene:L…
Os.49112.1.S1_at	6.26076	P	7.55309	P	2.44923		5.21484	P	7.78151	P	5.92441		Os02g0582800	0	0	0	NM_001053790(10)	NM_001053790 // Oryza sativa Japonica Group Os02g0582800 (Os02g0582800) mRNA, complete cds. // refseq // 10 // ---
Os.18428.1.S1_at	5.84582	A	8.29929	P	5.47733		5.56899	A	9.29681	P	13.2491		Os07g0162900	0008152 // metabolic process // inferred from electronic annotation	0	0016787 // hydrolase activity // inferred from electronic annotation	NM_001065486(11)	LOC_Os07g06880.1 // cDNA|gibberellin receptor GID1L2, putative, expressed gene:LOC_Os07g06880 // rgap // 11 // ---///NM_001065486 // Oryza sativa Japonica Group Os07g0162900 (Os07g0162900) mRNA, complete cds. // refseq // 11 // ---
Os.9836.1.S1_at	5.09898	A	8.31912	P	9.31875		6.1759	A	10.6535	P	22.2781		Os11g0211800	0009405 // pathogenesis // inferred from electronic annotation	0005576 // extracellular region // inferred from electronic annotation///0016023 // cytoplasmic membrane-bounded vesicle // inferred from reviewed computational analysis	0008200 // ion channel inhibitor activity // inferred from electronic annotation	NM_001074022(11)	NM_001074022 // Oryza sativa Japonica Group Os11g0211800 (Os11g0211800) mRNA, complete cds. // refseq // 11 // ---
Os.12812.1.S1_at	5.86464	A	9.53251	P	12.7098		6.31034	P	11.2304	P	30.2761		Os05g0349800	0009737 // response to abscisic acid stimulus // inferred from expression pattern///0048316 // seed development // inferred from electronic annotation///0048700 // acquisition of desiccation tolerance // inferred from electronic annotation	0	0	NM_001061808(11)	LOC_Os05g28210.1 // cDNA|small hydrophilic plant seed protein, putative, expressed gene:LOC_Os05g28210 // rgap // 11 // ---///NM_001061808 // Oryza sativa Japonica Group Os05g0349800 (Os05g0349800) mRNA, complete cds. // refseq // 11 // ---
Os.36328.1.S1_at	6.41269	A	7.84435	P	2.69756		5.84233	A	8.52293	P	6.41121		Os01g0135800	0006950 // response to stress // inferred from electronic annotation///0009408 // response to heat // inferred from expression pattern	0005737 // cytoplasm // inferred from electronic annotation	0	NM_001048486(11)	LOC_Os01g04340.1 // cDNA|hsp20/alpha crystallin family protein, putative, expressed gene:LOC_Os01g04340 // rgap // 11 // ---///NM_001048486 // Oryza sativa Japonica Group Os01g0135800 (Os01g0135800) mRNA, complete cds. // refseq // 11 // ---
Os.16746.1.S1_at	5.72246	M	7.20149	M	2.78761		5.10788	A	7.83465	P	6.6197		Os01g0762900	0	0	0	NM_001050865(11)	LOC_Os01g55720.1 // cDNA|expressed protein gene:LOC_Os01g55720 // rgap // 11 // ---///NM_001050865 // Oryza sativa Japonica Group Os01g0762900 (Os01g0762900) mRNA, complete cds. // refseq // 11 // ---
OsAffx.18737.1.S1_at	5.21065	A	11.4924	P	77.8052		4.48816	A	12.0074	P	183.454		Os11g0181200	0	0009536 // plastid // inferred from reviewed computational analysis	0	NM_001072430(11)	LOC_Os11g07911.1 // cDNA|expressed protein gene:LOC_Os11g07911 // rgap // 11 // ---///NM_001072430 // Oryza sativa Japonica Group Os11g0181200 (Os11g0181200) mRNA, complete cds. // refseq // 11 // ---
OsAffx.9099.1.S1_x_at	4.43376	A	6.97892	P	5.83674		4.2657	A	8.03322	P	13.6188		Os01g0631900	0	0	0	NM_001050185	LOC_Os01g44130.1 // cDNA|aspartic proteinase oryzasin-1 precursor, putative, expressed gene:LOC_Os01g44130 // rgap // 11 // ---///Os01t0631900-00 // Similar to aspartic proteinase oryzasin-1. // rapdb // 11 // ---
Os.27154.1.S1_at	8.76269	P	10.0978	P	2.52302		9.23494	P	11.7797	P	5.83499		Os05g0353500	0	0	0	NM_001061818	LOC_Os05g28520.1 // cDNA|MRH1, putative, expressed gene:LOC_Os05g28520 // rgap // 11 // ---///LOC_Os05g28520.2 // cDNA|MRH1, putative, expressed gene:LOC_Os05g28520 // rgap // 11 // ---
Os.49151.1.S1_at	8.7944	P	9.87592	P	2.11626		8.15245	P	10.4388	P	4.87809		Os11g0670900	0	0	0	NM_001074961(11)	LOC_Os11g44800.1 // cDNA|expressed protein gene:LOC_Os11g44800 // rgap // 11 // ---///NM_001074961 // Oryza sativa Japonica Group Os11g0670900 (Os11g0670900) mRNA, complete cds. // refseq // 11 // ---
Os.35808.1.S1_at	5.99931	P	9.66072	P	12.653		5.60792	P	10.467	P	29.0212		Os01g0606900	0006457 // protein folding // inferred from electronic annotation///0006950 // response to stress // inferred from electronic annotation	0	0031072 // heat shock protein binding // inferred from electronic annotation///0051082 // unfolded protein binding // inferred from electronic annotation	NM_001050062(11)	LOC_Os01g42190.1 // cDNA|heat shock protein DnaJ, putative, expressed gene:LOC_Os01g42190 // rgap // 11 // ---///NM_001050062 // Oryza sativa Japonica Group Os01g0606900 (Os01g0606900) mRNA, complete cds. // refseq // 11 // ---
Os.18257.1.S1_at	10.7676	P	12.065	P	2.4579		10.8095	P	13.2962	P	5.60518		Os07g0209100	0008152 // metabolic process // inferred from electronic annotation///0080167 // response to karrikin // inferred from electronic annotation	0	0003824 // catalytic activity // inferred from electronic annotation	NM_001065701(11)	LOC_Os07g10840.1 // cDNA|uncharacterized glycosyltransferase, putative, expressed gene:LOC_Os07g10840 // rgap // 11 // ---///NM_001065701 // Oryza sativa Japonica Group Os07g0209100 (Os07g0209100) mRNA, complete cds. // refseq // 11 // ---
OsAffx.24138.1.S1_s_at	8.61106	P	13.4299	P	28.2237		7.55849	P	13.5513	P	63.6839		Os02g0162600	0	0	0	NM_001052518(11)	NM_001052518 // Oryza sativa Japonica Group Os02g0162600 (Os02g0162600) mRNA, complete cds. // refseq // 11 // ---
Os.15197.1.S2_at	8.54158	P	10.1766	P	3.10585		8.75411	P	11.5619	P	7.00197		0	0	0	0	LOC_Os03g51610.1(11)	LOC_Os03g51610.1 // cDNA|Inositol 1, 3, 4-trisphosphate 5/6-kinase, putative, expressed gene:LOC_Os03g51610 // rgap // 11 // ---
Os.42801.1.S1_at	6.28966	P	8.42785	P	4.4021		7.24629	P	10.5552	P	9.91051		Os07g0618400	0006468 // protein phosphorylation // inferred from electronic annotation	0005634 // nucleus // inferred from electronic annotation///0005829 // cytosol // inferred from electronic annotation///0005886 // plasma membrane // inferred from electronic annotation	0000166 // nucleotide binding // inferred from electronic annotation///0004672 // protein kinase activity // inferred from electronic annotation///0005524 // ATP binding // inferred from electronic annotation///0016772 // transferase activity, transferring phosphorus-containing groups // inferred from electronic annotation	NM_001066821(9)	LOC_Os07g42626.1 // cDNA|STRUBBELIG-RECEPTOR FAMILY 6 precursor, putative, expressed gene:LOC_Os07g42626 // rgap // 11 // ---///LOC_Os07g42626.2 // cDNA|STRUBBELIG-RECEPTOR FAMILY 6 precursor, putative, expressed gene:LOC_Os07g42626 // rgap // 11 // ---///LOC_Os07g42626.3 // cDNA|STRUBBELIG-RECEPTOR FAMILY 6 precursor, putative, expressed gene:LOC_Os07g42626 // rgap // 11 // ---///NM_001066821 //…
Os.28031.1.S1_at	3.09155	A	8.88955	P	55.6379		3.12233	A	10.0906	P	125.212		Os06g0666800	0	0	0	NM_001064845(11)	LOC_Os06g45610.1 // cDNA|expressed protein gene:LOC_Os06g45610 // rgap // 11 // ---///NM_001064845 // Oryza sativa Japonica Group Os06g0666800 (Os06g0666800) mRNA, complete cds. // refseq // 11 // ---
OsAffx.28880.1.S1_s_at	6.20664	P	7.40641	P	2.29704		5.60392	P	7.97056	P	5.15736		Os07g0621600	0	0005739 // mitochondrion // inferred from electronic annotation	0004129 // cytochrome-c oxidase activity // inferred from electronic annotation	NM_001066844(10)	BGIOSGA023893-TA // locus=Chr07:23736104:23739715:- // bgi_ris // 9 // ---///LOC_Os07g42910.1 // cDNA|cytochrome c oxidase subunit, putative, expressed gene:LOC_Os07g42910 // rgap // 11 // ---///NM_001066844 // Oryza sativa Japonica Group Os07g0621600 (Os07g0621600) mRNA, partial cds. // refseq // 10 // ---
OsAffx.31649.1.S1_at	1.7978	A	8.45706	P	101.073		1.77811	A	9.6011	P	226.441		Os12g0187800	0	0	0	NM_001072861	LOC_Os12g08700.1 // cDNA|expressed protein gene:LOC_Os12g08700 // rgap // 11 // ---
OsAffx.14519.1.S1_at	4.6672	P	6.21693	P	2.92763		5.16954	P	7.87545	P	6.52465		Os05g0121900	0	0016020 // membrane // inferred from reviewed computational analysis///0016020 // membrane // inferred from electronic annotation///0016021 // integral to membrane // inferred from electronic annotation	0	NM_001061037(9)	BGIOSGA018909-TA // locus=Chr05:1265412:1266780:- // bgi_ris // 9 // ---///LOC_Os05g03070.1 // cDNA|transporter, putative, expressed gene:LOC_Os05g03070 // rgap // 11 // ---///NM_001061037 // Oryza sativa Japonica Group Os05g0121900 (Os05g0121900) mRNA, complete cds. // refseq // 9 // ---///Os05t0121900-00 // Similar to Phosphate/phosphoenolpyruvate translocator protein-like. // rapdb // 9 // ---
Os.32889.2.S1_at	5.83052	P	7.0391	P	2.31109		6.08652	P	8.44141	P	5.11558		Os07g0122100	0	0	0	NM_001065325(11)	LOC_Os07g03040.2 // cDNA|expressed protein gene:LOC_Os07g03040 // rgap // 11 // ---///NM_001065325 // Oryza sativa Japonica Group Os07g0122100 (Os07g0122100) mRNA, complete cds. // refseq // 11 // ---
OsAffx.14463.1.S1_at	6.02431	A	8.16323	P	4.40434		5.52679	P	8.81178	P	9.74719		Os04g0676800	0	0	0	NM_001187213(11)	LOC_Os04g58030.1 // cDNA|expressed protein gene:LOC_Os04g58030 // rgap // 11 // ---///NM_001187213 // Oryza sativa Japonica Group Os04g0676800 (Os04g0676800) mRNA, complete cds. // refseq // 11 // ---
Os.53886.1.S1_at	7.11443	P	8.32953	P	2.32157		7.22243	P	9.56358	P	5.06706		Os04g0579200	0	0	0008270 // zinc ion binding // inferred from electronic annotation///0046872 // metal ion binding // inferred from electronic annotation	NM_001060179(11)	LOC_Os04g49000.1 // cDNA|zinc finger, C3HC4 type domain containing protein, expressed gene:LOC_Os04g49000 // rgap // 11 // ---///NM_001060179 // Oryza sativa Japonica Group Os04g0579200 (Os04g0579200) mRNA, complete cds. // refseq // 11 // ---
Os.48467.1.S1_at	5.66973	A	7.04246	P	2.58962		5.09003	P	7.58875	P	5.65184		Os05g0406800	0	0	0	NM_001062051(11)	LOC_Os05g33690.1 // cDNA|receptor-like protein kinase precursor, putative, expressed gene:LOC_Os05g33690 // rgap // 11 // ---///LOC_Os05g33690.3 // cDNA|receptor-like protein kinase precursor, putative, expressed gene:LOC_Os05g33690 // rgap // 11 // ---///NM_001062051 // Oryza sativa Japonica Group Os05g0406800 (Os05g0406800) mRNA, complete cds. // refseq // 11 // ---
Os.9988.1.S1_at	4.52286	A	5.96289	P	2.71326		5.95014	P	8.51117	P	5.90128		Os11g0533400	0	0	0	NM_001189644(11)	LOC_Os11g32890.1 // cDNA|expressed protein gene:LOC_Os11g32890 // rgap // 11 // ---///NM_001189644 // Oryza sativa Japonica Group Os11g0533400 (Os11g0533400) mRNA, complete cds. // refseq // 11 // ---
Os.38022.1.S1_at	5.24496	P	6.37522	P	2.18898		4.97426	P	7.19964	P	4.67635		Os01g0692000	0	0	0	NM_001050473(11)	NM_001050473 // Oryza sativa Japonica Group Os01g0692000 (Os01g0692000) mRNA, complete cds. // refseq // 11 // ---
Os.38581.1.S1_s_at	6.9105	P	8.36125	P	2.7335		7.52832	P	10.0742	P	5.8396		Os05g0460000	0	0	0000166 // nucleotide binding // inferred from electronic annotation///0005524 // ATP binding // inferred from electronic annotation	NM_001062289	LOC_Os05g38530.1 // cDNA|DnaK family protein, putative, expressed gene:LOC_Os05g38530 // rgap // 11 // ---
OsAffx.11144.1.S1_at	6.30083	A	7.82638	P	2.87896		5.3652	A	7.97629	P	6.10966		Os01g0316500	0	0	0	NM_001049413	LOC_Os01g21410.1 // cDNA|expressed protein gene:LOC_Os01g21410 // rgap // 0 // chrChr1:11953341-11955449(-)///NM_001049413 // Oryza sativa Japonica Group Os01g0316500 (Os01g0316500) mRNA, complete cds. // refseq // 0 // chrChr1:11953341-11955432(-)///Os01t0316500-01 // Conserved hypothetical protein. // rapdb // 0 // chrChr1:11953611-11955381(-)
Os.50053.1.A1_at	7.04506	P	13.4708	P	85.9704		6.67867	P	14.1851	P	181.832		Os07g0154100	0	0009536 // plastid // inferred from reviewed computational analysis	0016702 // oxidoreductase activity, acting on single donors with incorporation of molecular oxygen, incorporation of two atoms of oxygen // inferred from electronic annotation	NM_001065448(11)	LOC_Os07g05940.1 // cDNA|9-cis-epoxycarotenoid dioxygenase 1, chloroplast precursor, putative, expressed gene:LOC_Os07g05940 // rgap // 11 // ---///NM_001065448 // Oryza sativa Japonica Group Os07g0154100 (Os07g0154100) mRNA, partial cds. // refseq // 11 // ---
Os.49874.2.S1_x_at	8.73777	P	9.81078	P	2.10382		8.30078	P	10.447	P	4.4266		Os02g0781400	0006457 // protein folding // inferred from electronic annotation///0009409 // response to cold // inferred from electronic annotation///0046686 // response to cadmium ion // inferred from electronic annotation	0005737 // cytoplasm // inferred from electronic annotation///0005739 // mitochondrion // inferred from electronic annotation///0009507 // chloroplast // inferred from electronic annotation///0009535 // chloroplast thylakoid membrane // inferred from electronic annotation///0009570 // chloroplast stroma // inferred from electronic annotation///0009579 // thylakoid // inferred from electronic anno…	0005507 // copper ion binding // inferred from electronic annotation///0005524 // ATP binding // inferred from electronic annotation	NM_001054844(11)	LOC_Os02g54060.1 // cDNA|chaperonin, putative, expressed gene:LOC_Os02g54060 // rgap // 11 // ---///LOC_Os02g54060.2 // cDNA|chaperonin, putative, expressed gene:LOC_Os02g54060 // rgap // 11 // ---///NM_001054844 // Oryza sativa Japonica Group Os02g0781400 (Os02g0781400) mRNA, complete cds. // refseq // 11 // ---///Os02t0781400-02 // Similar to 20 kDa chaperonin, chloroplast precursor (Protein Cp…
Os.29084.1.S1_at	4.67264	A	7.12891	P	5.48797		5.00891	A	8.53309	P	11.505		Os01g0738400	0	0	0003676 // nucleic acid binding // inferred from electronic annotation///0003677 // DNA binding // inferred from electronic annotation///0008270 // zinc ion binding // inferred from electronic annotation///0046872 // metal ion binding // inferred from electronic annotation	NM_001050723(11)	LOC_Os01g53650.1 // cDNA|zinc finger CCCH type family protein, putative, expressed gene:LOC_Os01g53650 // rgap // 11 // ---///NM_001050723 // Oryza sativa Japonica Group Os01g0738400 (Os01g0738400) mRNA, complete cds. // refseq // 11 // ---
Os.11112.1.S1_s_at	1.64434	A	9.12533	P	178.65		2.09871	A	10.6413	P	372.886		Os08g0520600	0	0	0	NM_001068804(11)	LOC_Os08g40910.1 // cDNA|expressed protein gene:LOC_Os08g40910 // rgap // 11 // ---///NM_001068804 // Oryza sativa Japonica Group Os08g0520600 (Os08g0520600) mRNA, complete cds. // refseq // 11 // ---
Os.6863.1.S1_at	7.2472	P	8.82081	P	2.97648		11.2714	P	13.8876	P	6.131		Os12g0247700	0	0	0030246 // carbohydrate binding // inferred from electronic annotation	NM_001073027(11)	LOC_Os12g14440.1 // cDNA|Jacalin-like lectin domain containing protein, putative, expressed gene:LOC_Os12g14440 // rgap // 11 // ---///NM_001073027 // Oryza sativa Japonica Group Os12g0247700 (Os12g0247700) mRNA, complete cds. // refseq // 11 // ---
Os.16245.1.S1_at	7.7685	P	10.9394	P	9.0059		7.18745	P	11.3958	P	18.4862		Os03g0293000	0009408 // response to heat // inferred from electronic annotation///0009860 // pollen tube growth // inferred from electronic annotation///0055114 // oxidation-reduction process // inferred from electronic annotation	0005788 // endoplasmic reticulum lumen // inferred from electronic annotation	0016491 // oxidoreductase activity // inferred from electronic annotation	NM_001056343(11)	LOC_Os03g18200.2 // cDNA|heat shock protein DnaJ, putative, expressed gene:LOC_Os03g18200 // rgap // 11 // ---///NM_001056343 // Oryza sativa Japonica Group Os03g0293000 (Os03g0293000) mRNA, complete cds. // refseq // 11 // ---
Os.11198.3.S1_x_at	7.02246	P	8.48883	P	2.76326		6.93532	P	9.42491	P	5.61619		Os07g0633100	0	0	0	NM_001066906(11)	BGIOSGA023858-TA // locus=Chr07:24304850:24310115:- // bgi_ris // 11 // ---///LOC_Os07g43940.1 // cDNA|X8 domain containing protein, expressed gene:LOC_Os07g43940 // rgap // 11 // ---///LOC_Os07g43940.2 // cDNA|X8 domain containing protein, expressed gene:LOC_Os07g43940 // rgap // 11 // ---///NM_001066906 // Oryza sativa Japonica Group Os07g0633100 (Os07g0633100) mRNA, complete cds. // refseq // …
Os.7753.1.S1_at	5.34843	P	9.2132	P	14.5684		6.04919	P	10.9336	P	29.5357		Os01g0284500	0	0005576 // extracellular region // inferred from electronic annotation///0048046 // apoplast // inferred from electronic annotation	0030145 // manganese ion binding // inferred from electronic annotation///0045735 // nutrient reservoir activity // inferred from electronic annotation///0046872 // metal ion binding // inferred from electronic annotation	NM_001049305(11)	LOC_Os01g18170.1 // cDNA|Cupin domain containing protein, expressed gene:LOC_Os01g18170 // rgap // 11 // ---///NM_001049305 // Oryza sativa Japonica Group Os01g0284500 (Os01g0284500) mRNA, complete cds. // refseq // 11 // ---
Os.17787.1.S1_at	9.2546	P	10.6599	P	2.64872		8.32563	P	10.7477	P	5.35943		Os07g0678300	0006468 // protein phosphorylation // inferred from electronic annotation///0007165 // signal transduction // inferred from electronic annotation///0009268 // response to pH // inferred from electronic annotation///0016310 // phosphorylation // inferred from electronic annotation	0005773 // vacuole // inferred from electronic annotation	0000166 // nucleotide binding // inferred from electronic annotation///0004672 // protein kinase activity // inferred from electronic annotation///0004674 // protein serine/threonine kinase activity // inferred from electronic annotation///0005524 // ATP binding // inferred from electronic annotation///0016301 // kinase activity // inferred from electronic annotation///0016740 // transferase acti…	NM_001067169	BGIOSGA026394-TA // locus=Chr07:26775022:26776353:+ // bgi_ris // 0 // chrChr7:28710914-28712246(+)///LOC_Os07g48090.1 // cDNA|CAMK_KIN1/SNF1/Nim1_like.30 - CAMK includes calcium/calmodulin depedent protein kinases, expressed gene:LOC_Os07g48090 // rgap // 0 // chrChr7:28710748-28712869(+)///NM_001067169 // Oryza sativa Japonica Group Os07g0678300 (Os07g0678300) mRNA, partial cds. // refseq // 0 …
Os.51775.1.S1_x_at	4.15671	A	10.3715	P	74.2766		5.04285	A	12.2727	P	150.113		Os12g0147200	0006979 // response to oxidative stress // inferred from electronic annotation///0009061 // anaerobic respiration // inferred from electronic annotation	0	0	NM_001072685(11)	LOC_Os12g05210.1 // cDNA|expressed protein gene:LOC_Os12g05210 // rgap // 11 // ---///NM_001072685 // Oryza sativa Japonica Group Os12g0147200 (Os12g0147200) mRNA, complete cds. // refseq // 11 // ---
Os.55380.1.S1_at	7.94164	P	10.843	P	7.47117		7.89527	P	11.8057	P	15.0369		Os06g0681200	0	0	0005507 // copper ion binding // inferred from electronic annotation///0009055 // electron carrier activity // inferred from electronic annotation	NM_001064911(11)	LOC_Os06g46740.1 // cDNA|early nodulin 20 precursor, putative, expressed gene:LOC_Os06g46740 // rgap // 11 // ---///NM_001064911 // Oryza sativa Japonica Group Os06g0681200 (Os06g0681200) mRNA, complete cds. // refseq // 11 // ---
Os.35005.1.S1_at	6.96816	P	8.65282	P	3.21466		6.06397	A	8.75745	P	6.46874		Os01g0149200///Os01g0149800	0006950 // response to stress // inferred from electronic annotation	0	0005507 // copper ion binding // inferred from electronic annotation///0046872 // metal ion binding // inferred from electronic annotation	NM_001048558,BGIOSGA002389-TA,Os01t0149800-01,NM_001048563	BGIOSGA002389-TA // locus=Chr01:3160509:3161953:- // bgi_ris // 0 // chrChr1:2665431-2668848(-)///NM_001048558 // Oryza sativa Japonica Group Os01g0149200 (Os01g0149200) mRNA, complete cds. // refseq // 0 // chrChr1:2665084-2668967(-)///NM_001048563 // Oryza sativa Japonica Group Os01g0149800 (Os01g0149800) mRNA, complete cds. // refseq // 0 // chrChr1:2665425-2668860(-)///Os01t0149800-01 // Meta…
OsAffx.6777.1.S1_at	2.94614	A	4.10443	P	2.23193		2.54582	A	4.70847	P	4.47738		0	0	0	0	LOC_Os10g26740.1(11),BGIOSGA032894-TA(9)	BGIOSGA032894-TA // locus=Chr10:12408905:12410265:+ // bgi_ris // 9 // ---///LOC_Os10g26740.1 // cDNA|hypothetical protein gene:LOC_Os10g26740 // rgap // 11 // ---
Os.38157.1.S1_at	7.30602	P	9.0253	P	3.29271		6.41792	P	9.13907	P	6.59401		Os09g0572400	0	0	0	NM_001070532	LOC_Os09g39910.1 // cDNA|ABC transporter, ATP-binding protein, putative, expressed gene:LOC_Os09g39910 // rgap // 11 // ---///LOC_Os09g39910.2 // cDNA|ABC transporter, ATP-binding protein, putative, expressed gene:LOC_Os09g39910 // rgap // 9 // ---///LOC_Os09g39910.3 // cDNA|ABC transporter, ATP-binding protein, putative, expressed gene:LOC_Os09g39910 // rgap // 11 // ---
Os.8897.1.S1_at	6.37521	A	8.42307	P	4.13493		6.76297	A	9.81205	P	8.27686		Os06g0650700	0	0	0	NM_001188004(10)	NM_001188004 // Oryza sativa Japonica Group Os06g0650700 (Os06g0650700) mRNA, complete cds. // refseq // 10 // ---
Os.18881.1.S1_at	5.85989	P	6.93422	P	2.10574		6.76168	P	8.8352	P	4.20913		0	0	0	0	LOC_Os05g37700.2(11),LOC_Os05g37700.1(11)	LOC_Os05g37700.1 // cDNA|periplasmic beta-glucosidase precursor, putative, expressed gene:LOC_Os05g37700 // rgap // 11 // ---///LOC_Os05g37700.2 // cDNA|periplasmic beta-glucosidase precursor, putative, expressed gene:LOC_Os05g37700 // rgap // 11 // ---
OsAffx.25929.1.S1_at	1.35583	A	8.12713	P	109.236		1.26837	A	9.03681	P	218.039		Os04g0167900	0006470 // protein dephosphorylation // inferred from electronic annotation	0008287 // protein serine/threonine phosphatase complex // inferred from electronic annotation	0003824 // catalytic activity // inferred from electronic annotation///0004721 // phosphoprotein phosphatase activity // inferred from electronic annotation///0004722 // protein serine/threonine phosphatase activity // inferred from electronic annotation///0016787 // hydrolase activity // inferred from electronic annotation///0046872 // metal ion binding // inferred from electronic annotation	NM_001186836(10)	NM_001186836 // Oryza sativa Japonica Group Os04g0167900 (Os04g0167900) mRNA, complete cds. // refseq // 10 // ---
Os.4186.1.S1_a_at	6.84231	P	9.11138	P	4.82011		6.09128	P	9.3528	P	9.58993		Os01g0758200	0006355 // regulation of transcription, DNA-dependent // inferred from electronic annotation	0	0003677 // DNA binding // inferred from electronic annotation///0008270 // zinc ion binding // inferred from electronic annotation	NM_001050835(11)	LOC_Os01g55340.1 // cDNA|dof zinc finger domain containing protein, putative, expressed gene:LOC_Os01g55340 // rgap // 11 // ---///NM_001050835 // Oryza sativa Japonica Group Os01g0758200 (Os01g0758200) mRNA, complete cds. // refseq // 11 // ---
Os.10933.1.S1_at	5.90904	P	12.4508	P	93.1669		5.97855	P	13.5121	P	185.283		Os01g0705200	0	0	0	NM_001050543(11)	LOC_Os01g50910.1 // cDNA|late embryogenesis abundant protein, group 3, putative, expressed gene:LOC_Os01g50910 // rgap // 11 // ---///LOC_Os01g50910.2 // cDNA|late embryogenesis abundant protein, group 3, putative, expressed gene:LOC_Os01g50910 // rgap // 11 // ---///NM_001050543 // Oryza sativa Japonica Group Os01g0705200 (Os01g0705200) mRNA, complete cds. // refseq // 11 // ---
Os.8908.1.S1_at	5.02803	P	6.49837	P	2.77086		4.68345	A	7.14404	P	5.50442		Os02g0773200	0006950 // response to stress // inferred from electronic annotation	0005886 // plasma membrane // inferred from electronic annotation///0016020 // membrane // inferred from electronic annotation	0	NM_001054801(11)	LOC_Os02g53320.1 // cDNA|universal stress protein domain containing protein, putative, expressed gene:LOC_Os02g53320 // rgap // 11 // ---///NM_001054801 // Oryza sativa Japonica Group Os02g0773200 (Os02g0773200) mRNA, complete cds. // refseq // 11 // ---
Os.11510.1.S1_s_at	4.24264	A	7.53272	P	9.78169		4.58094	A	8.85998	P	19.4142		Os09g0491100	0005975 // carbohydrate metabolic process // inferred from electronic annotation///0008152 // metabolic process // inferred from electronic annotation///0009860 // pollen tube growth // inferred from electronic annotation	0005618 // cell wall // inferred from electronic annotation///0005739 // mitochondrion // inferred from reviewed computational analysis///0009505 // plant-type cell wall // inferred from electronic annotation	0003824 // catalytic activity // inferred from electronic annotation///0004553 // hydrolase activity, hydrolyzing O-glycosyl compounds // inferred from electronic annotation///0008422 // beta-glucosidase activity // inferred from electronic annotation///0016787 // hydrolase activity // inferred from electronic annotation///0016798 // hydrolase activity, acting on glycosyl bonds // inferred from e…	NM_001070074(11)	LOC_Os09g31430.1 // cDNA|Os9bglu30 - beta-glucosidase, similar to Os4bglu12 exoglucanase, expressed gene:LOC_Os09g31430 // rgap // 11 // ---///LOC_Os09g31430.2 // cDNA|Os9bglu30 - beta-glucosidase, similar to Os4bglu12 exoglucanase, expressed gene:LOC_Os09g31430 // rgap // 11 // ---///NM_001070074 // Oryza sativa Japonica Group Os09g0491100 (Os09g0491100) mRNA, complete cds. // refseq // 11 // ---
OsAffx.11366.1.S1_at	5.80704	P	8.31486	P	5.68759		5.56467	P	9.06108	P	11.2855		Os01g0559000	0	0	0	NM_001049874	LOC_Os01g37832.2 // cDNA|thioredoxin, putative, expressed gene:LOC_Os01g37832 // rgap // 11 // ---
Os.52056.1.S1_at	7.59833	P	8.63437	P	2.05058		6.65019	P	8.66282	P	4.03516		Os01g0618000	0	0005622 // intracellular // inferred from electronic annotation	0003676 // nucleic acid binding // inferred from electronic annotation///0004527 // exonuclease activity // inferred from electronic annotation	NM_001050122(11)	LOC_Os01g43080.1 // cDNA|exonuclease, putative, expressed gene:LOC_Os01g43080 // rgap // 11 // ---///NM_001050122 // Oryza sativa Japonica Group Os01g0618000 (Os01g0618000) mRNA, complete cds. // refseq // 11 // ---
Os.18376.1.S1_at	6.01228	A	9.17562	P	8.95903		5.71111	P	9.84814	P	17.5943		Os11g0490100	0	0016023 // cytoplasmic membrane-bounded vesicle // inferred from reviewed computational analysis	0	NM_001074455(11)	LOC_Os11g29780.1 // cDNA|plant-specific domain TIGR01627 family protein, expressed gene:LOC_Os11g29780 // rgap // 11 // ---///NM_001074455 // Oryza sativa Japonica Group Os11g0490100 (Os11g0490100) mRNA, complete cds. // refseq // 11 // ---
Os.52005.1.S1_at	5.9711	P	7.52018	P	2.9263		5.39797	P	7.91782	P	5.73524		Os02g0783700	0055114 // oxidation-reduction process // inferred from electronic annotation	0	0000166 // nucleotide binding // inferred from electronic annotation///0016491 // oxidoreductase activity // inferred from electronic annotation	NM_001054859	LOC_Os02g54254.3 // cDNA|saccharopine dehydrogenase, putative, expressed gene:LOC_Os02g54254 // rgap // 11 // ---///LOC_Os02g54254.4 // cDNA|saccharopine dehydrogenase, putative, expressed gene:LOC_Os02g54254 // rgap // 11 // ---
Os.56173.1.S1_at	3.56056	A	5.51608	P	3.87855		4.10617	A	7.01056	P	7.48703		Os04g0536500	0006355 // regulation of transcription, DNA-dependent // inferred from electronic annotation	0	0003677 // DNA binding // inferred from electronic annotation	NM_001059959(11)	LOC_Os04g45340.1 // cDNA|expressed protein gene:LOC_Os04g45340 // rgap // 11 // ---///NM_001059959 // Oryza sativa Japonica Group Os04g0536500 (Os04g0536500) mRNA, complete cds. // refseq // 11 // ---
Os.54906.1.S1_at	4.42081	A	5.88862	P	2.76602		3.868	A	6.27865	P	5.31713		Os05g0208100	0006468 // protein phosphorylation // inferred from electronic annotation///0007165 // signal transduction // inferred from electronic annotation///0009737 // response to abscisic acid stimulus // inferred from electronic annotation///0016310 // phosphorylation // inferred from electronic annotation	0	0000166 // nucleotide binding // inferred from electronic annotation///0004672 // protein kinase activity // inferred from electronic annotation///0004674 // protein serine/threonine kinase activity // inferred from electronic annotation///0005524 // ATP binding // inferred from electronic annotation///0016301 // kinase activity // inferred from electronic annotation///0016740 // transferase acti…	NM_001061440(11)	LOC_Os05g11790.1 // cDNA|CAMK_KIN1/SNF1/Nim1_like.19 - CAMK includes calcium/calmodulin depedent protein kinases, expressed gene:LOC_Os05g11790 // rgap // 11 // ---///NM_001061440 // Oryza sativa Japonica Group Os05g0208100 (Os05g0208100) mRNA, complete cds. // refseq // 11 // ---
Os.19843.1.S1_at	8.88694	P	10.3152	P	2.69131		9.1093	P	11.4747	P	5.15281		Os01g0755500	0006351 // transcription, DNA-dependent // inferred from electronic annotation///0006355 // regulation of transcription, DNA-dependent // inferred from electronic annotation///0007275 // multicellular organismal development // inferred from electronic annotation	0005634 // nucleus // inferred from electronic annotation	0003677 // DNA binding // inferred from electronic annotation	NM_001050819(11)	LOC_Os01g55100.1 // cDNA|slTCP3, putative, expressed gene:LOC_Os01g55100 // rgap // 11 // ---///NM_001050819 // Oryza sativa Japonica Group Os01g0755500 (Os01g0755500) mRNA, partial cds. // refseq // 11 // ---
Os.10619.1.S1_at	2.97495	A	5.28488	P	4.95859		2.75192	A	5.99746	P	9.48428		Os05g0522600	0	0005886 // plasma membrane // inferred from electronic annotation///0016020 // membrane // inferred from electronic annotation	0	NM_001062618(11)	BGIOSGA017709-TA // locus=Chr05:27414925:27418169:- // bgi_ris // 11 // ---///LOC_Os05g44770.1 // cDNA|receptor-like protein kinase 5 precursor, putative, expressed gene:LOC_Os05g44770 // rgap // 11 // ---///NM_001062618 // Oryza sativa Japonica Group Os05g0522600 (Os05g0522600) mRNA, partial cds. // refseq // 11 // ---///Os05t0522600-01 // Leucine-rich repeat, plant specific containing protein. …
Os.5127.1.S1_at	7.36945	P	8.51268	P	2.20876		7.00198	P	9.07613	P	4.21098		Os07g0655900	0	0	0	NM_001067035	BGIOSGA026296-TA // locus=Chr07:25513644:25517114:+ // bgi_ris // 0 // chrChr7:27569408-27583937(+)///BGIOSGA026302-TA // locus=Chr07:25558060:25562245:+ // bgi_ris // 0 // chrChr7:27579749-27583937(+)///LOC_Os07g46220.1 // cDNA|SNARE associated Golgi protein, putative, expressed gene:LOC_Os07g46220 // rgap // 0 // chrChr7:27579349-27584285(+)///NM_001067035 // Oryza sativa Japonica Group Os07g06…
Os.11323.1.S1_at	11.3153	P	14.4207	P	8.60662		10.6002	P	14.6312	P	16.3472		Os03g0316200	0009408 // response to heat // inferred from electronic annotation///0009409 // response to cold // inferred from electronic annotation///0009414 // response to water deprivation // inferred from electronic annotation///0009644 // response to high light intensity // inferred from electronic annotation///0042542 // response to hydrogen peroxide // inferred from electronic annotation	0	0016757 // transferase activity, transferring glycosyl groups // inferred from electronic annotation	NM_001056474(11)	LOC_Os03g20120.1 // cDNA|glycosyl transferase 8 domain containing protein, putative, expressed gene:LOC_Os03g20120 // rgap // 11 // ---///NM_001056474 // Oryza sativa Japonica Group Os03g0316200 (Os03g0316200) mRNA, complete cds. // refseq // 11 // ---
Os.23416.2.S1_at	7.72373	P	9.01876	P	2.45382		7.33334	P	9.54518	P	4.63267		Os07g0580900	0008299 // isoprenoid biosynthetic process // inferred from electronic annotation	0005739 // mitochondrion // inferred from electronic annotation///0005783 // endoplasmic reticulum // inferred from electronic annotation///0009507 // chloroplast // inferred from electronic annotation///0009513 // etioplast // inferred from electronic annotation	0004311 // farnesyltranstransferase activity // inferred from electronic annotation///0016740 // transferase activity // inferred from electronic annotation	NM_001066637(11)	LOC_Os07g39270.1 // cDNA|polyprenyl synthetase, putative, expressed gene:LOC_Os07g39270 // rgap // 11 // ---///NM_001066637 // Oryza sativa Japonica Group Os07g0580900 (Os07g0580900) mRNA, complete cds. // refseq // 11 // ---
Os.53679.1.S1_s_at	9.0776	P	10.6818	P	3.04023		8.1871	P	10.7068	P	5.73445		Os09g0484200	0	0	0	NM_001070048(11)	LOC_Os09g31080.1 // cDNA|induced stolen tip protein TUB8, putative, expressed gene:LOC_Os09g31080 // rgap // 11 // ---///LOC_Os09g31080.3 // cDNA|induced stolen tip protein TUB8, putative, expressed gene:LOC_Os09g31080 // rgap // 11 // ---///LOC_Os09g31080.4 // cDNA|induced stolen tip protein TUB8, putative, expressed gene:LOC_Os09g31080 // rgap // 11 // ---///NM_001070048 // Oryza sativa Japonic…
OsAffx.11501.1.S1_at	5.35938	P	8.49301	P	8.7764		4.94588	A	8.98989	P	16.4956		Os01g0661500	0	0	0	NM_001050314	BGIOSGA004150-TA // locus=Chr01:30180619:30188085:+ // bgi_ris // 0 // chrChr1:27004382-27011810(+)///LOC_Os01g47262.2 // cDNA|AMSH-like protease, putative, expressed gene:LOC_Os01g47262 // rgap // 0 // chrChr1:27008802-27012114(+)///NM_001050314 // Oryza sativa Japonica Group Os01g0661500 (Os01g0661500) mRNA, partial cds. // refseq // 0 // chrChr1:27008802-27012114(+)///Os01t0661500-01 // Mov34/…
Os.10747.1.S1_s_at	10.5604	P	12.6674	P	4.30812		10.8954	P	13.9107	P	8.08559		Os08g0490100	0006355 // regulation of transcription, DNA-dependent // inferred from electronic annotation	0	0003677 // DNA binding // inferred from electronic annotation///0008270 // zinc ion binding // inferred from electronic annotation	NM_001068645(11)	LOC_Os08g38220.1 // cDNA|dof zinc finger domain containing protein, putative, expressed gene:LOC_Os08g38220 // rgap // 11 // ---///NM_001068645 // Oryza sativa Japonica Group Os08g0490100 (Os08g0490100) mRNA, complete cds. // refseq // 11 // ---
Os.52581.1.S1_at	7.55476	P	9.8576	P	4.93427		7.4642	P	10.6721	P	9.23974		Os04g0628200	0006979 // response to oxidative stress // inferred from electronic annotation///0055114 // oxidation-reduction process // inferred from electronic annotation	0	0004601 // peroxidase activity // inferred from electronic annotation///0016491 // oxidoreductase activity // inferred from electronic annotation///0020037 // heme binding // inferred from electronic annotation///0046872 // metal ion binding // inferred from electronic annotation	NM_001187173(11)	NM_001187173 // Oryza sativa Japonica Group Os04g0628200 (Os04g0628200) mRNA, partial cds. // refseq // 11 // ---
Os.9828.1.S1_at	4.37377	A	5.42234	M	2.06848		4.1578	P	6.10355	P	3.85238		Os07g0643800	0	0	0	NM_001066979(11)	LOC_Os07g44920.1 // cDNA|expressed protein gene:LOC_Os07g44920 // rgap // 11 // ---///NM_001066979 // Oryza sativa Japonica Group Os07g0643800 (Os07g0643800) mRNA, partial cds. // refseq // 11 // ---
OsAffx.27442.1.S1_at	7.97623	P	13.7448	P	54.5148		7.61321	P	14.2726	P	101.081		Os06g0127100	0006351 // transcription, DNA-dependent // inferred from electronic annotation///0006355 // regulation of transcription, DNA-dependent // inferred from electronic annotation///0006950 // response to stress // inferred from electronic annotation///0009409 // response to cold // inferred from electronic annotation///0009414 // response to water deprivation // inferred from electronic annotation///0…	0005634 // nucleus // inferred from electronic annotation	0003677 // DNA binding // inferred from electronic annotation///0003700 // sequence-specific DNA binding transcription factor activity // inferred from electronic annotation	NM_001063196	LOC_Os06g03670.1 // cDNA|dehydration-responsive element-binding protein, putative, expressed gene:LOC_Os06g03670 // rgap // 11 // ---
Os.8260.1.S1_at	6.14022	P	7.88439	P	3.35004		6.78854	P	9.418	P	6.18792		Os10g0422600	0	0	0	NM_001071166(11)	LOC_Os10g28680.1 // cDNA|DUF581 domain containing protein, expressed gene:LOC_Os10g28680 // rgap // 11 // ---///NM_001071166 // Oryza sativa Japonica Group Os10g0422600 (Os10g0422600) mRNA, partial cds. // refseq // 11 // ---
Os.31403.1.S1_at	4.17253	A	5.75935	P	3.00387		4.18521	A	6.65179	P	5.52731		Os01g0658300	0	0	0	NM_001050297(11)	LOC_Os01g46910.1 // cDNA|microneme protein Sm70, putative, expressed gene:LOC_Os01g46910 // rgap // 11 // ---///NM_001050297 // Oryza sativa Japonica Group Os01g0658300 (Os01g0658300) mRNA, complete cds. // refseq // 11 // ---
Os.36194.1.S1_at	8.17467	P	9.32548	P	2.22039		7.70626	P	9.73626	P	4.08405		Os01g0243100	0007018 // microtubule-based movement // inferred from electronic annotation	0005874 // microtubule // inferred from electronic annotation///0009536 // plastid // inferred from reviewed computational analysis	0000166 // nucleotide binding // inferred from electronic annotation///0003777 // microtubule motor activity // inferred from electronic annotation///0005524 // ATP binding // inferred from electronic annotation	NM_001049096(11)	LOC_Os01g14090.1 // cDNA|kinesin motor domain containing protein, putative, expressed gene:LOC_Os01g14090 // rgap // 11 // ---///NM_001049096 // Oryza sativa Japonica Group Os01g0243100 (Os01g0243100) mRNA, partial cds. // refseq // 11 // ---
Os.37295.1.S1_at	7.56026	P	8.70886	P	2.21698		7.75703	P	9.7826	P	4.07153		Os11g0116300	0009813 // flavonoid biosynthetic process // inferred from electronic annotation///0080167 // response to karrikin // inferred from electronic annotation	0	0016853 // isomerase activity // inferred from electronic annotation///0016872 // intramolecular lyase activity // inferred from electronic annotation///0045430 // chalcone isomerase activity // inferred from electronic annotation	NM_001072119	BGIOSGA034619-TA // locus=Chr11:423581:424728:- // bgi_ris // 0 // chrChr11:729642-730790(-)///LOC_Os11g02440.1 // cDNA|chalcone--flavonone isomerase, putative, expressed gene:LOC_Os11g02440 // rgap // 0 // chrChr11:729642-730838(-)///NM_001072119 // Oryza sativa Japonica Group Os11g0116300 (Os11g0116300) mRNA, complete cds. // refseq // 0 // chrChr11:729513-732755(-)///Os11t0116300-01 // Chalcon…
Os.48215.1.A1_at	3.91513	A	7.21441	P	9.84427		4.77754	A	8.95201	P	18.0567		Os05g0515600	0032259 // methylation // inferred from electronic annotation	0	0008168 // methyltransferase activity // inferred from electronic annotation///0008171 // O-methyltransferase activity // inferred from electronic annotation///0016740 // transferase activity // inferred from electronic annotation///0046983 // protein dimerization activity // inferred from electronic annotation	NM_001062575	LOC_Os05g43940.1 // cDNA|O-methyltransferase, putative, expressed gene:LOC_Os05g43940 // rgap // 0 // chrChr5:25569086-25570887(-)///NM_001062575 // Oryza sativa Japonica Group Os05g0515600 (Os05g0515600) mRNA, complete cds. // refseq // 0 // chrChr5:25569257-25570856(-)///Os05t0515500-01 // Similar to O-methyltransferase ZRP4 (EC 2.1.1.-) (OMT). // rapdb // 0 // chrChr5:25569257-25570846(-)///Os…
Os.8585.1.S1_at	9.41364	P	10.9229	P	2.84658		9.86818	P	12.2522	P	5.22003		Os03g0742900	0006351 // transcription, DNA-dependent // inferred from electronic annotation///0006355 // regulation of transcription, DNA-dependent // inferred from electronic annotation///0009414 // response to water deprivation // inferred from electronic annotation///0009611 // response to wounding // inferred from electronic annotation///0009630 // gravitropism // inferred from electronic annotation///000…	0005634 // nucleus // inferred from electronic annotation	0046983 // protein dimerization activity // inferred from electronic annotation	NM_001057765(10)	LOC_Os03g53150.1 // cDNA|OsIAA13 - Auxin-responsive Aux/IAA gene family member, expressed gene:LOC_Os03g53150 // rgap // 10 // ---///NM_001057765 // Oryza sativa Japonica Group Os03g0742900 (Os03g0742900) mRNA, complete cds. // refseq // 10 // ---
Os.53158.1.S1_at	6.51793	P	8.49644	P	3.94087		7.31871	P	10.1698	P	7.21534		Os11g0648100	0007018 // microtubule-based movement // inferred from electronic annotation	0005874 // microtubule // inferred from electronic annotation	0000166 // nucleotide binding // inferred from electronic annotation///0003777 // microtubule motor activity // inferred from electronic annotation///0005524 // ATP binding // inferred from electronic annotation	NM_001189753(11)	LOC_Os11g42800.1 // cDNA|kinesin motor domain containing protein, putative, expressed gene:LOC_Os11g42800 // rgap // 11 // ---///NM_001189753 // Oryza sativa Japonica Group Os11g0648100 (Os11g0648100) mRNA, complete cds. // refseq // 11 // ---
Os.14289.1.S1_at	7.3882	P	8.43438	P	2.06506		7.82414	P	9.72574	P	3.73626		Os04g0541100	0	0	0	NM_001059979	LOC_Os04g45750.1 // cDNA|expressed protein gene:LOC_Os04g45750 // rgap // 11 // ---///LOC_Os04g45750.2 // cDNA|expressed protein gene:LOC_Os04g45750 // rgap // 11 // ---
Os.12415.1.S1_at	4.26835	A	6.7144	P	5.4492		5.30143	A	8.60024	P	9.841		Os09g0109600	0	0	0	NM_001069102(11)	NM_001069102 // Oryza sativa Japonica Group Os09g0109600 (Os09g0109600) mRNA, complete cds. // refseq // 11 // ---
Os.23101.1.A1_at	5.98469	P	6.98585	P	2.00161		6.94594	P	8.79158	P	3.59411		Os04g0630300	0044237 // cellular metabolic process // inferred from electronic annotation	0	0000166 // nucleotide binding // inferred from electronic annotation///0003824 // catalytic activity // inferred from electronic annotation///0050662 // coenzyme binding // inferred from electronic annotation	NM_001060508(11)	LOC_Os04g53800.1 // cDNA|leucoanthocyanidin reductase, putative, expressed gene:LOC_Os04g53800 // rgap // 11 // ---///NM_001060508 // Oryza sativa Japonica Group Os04g0630300 (Os04g0630300) mRNA, complete cds. // refseq // 11 // ---
Os.11409.1.S1_at	6.85135	A	8.43277	P	2.99265		7.03292	A	9.45704	P	5.367		Os06g0724800	0	0	0	NM_001188077	LOC_Os06g50900.1 // cDNA|expressed protein gene:LOC_Os06g50900 // rgap // 11 // ---
OsAffx.27459.3.S1_x_at	4.67059	A	6.58939	P	3.7811		6.25828	A	9.01808	P	6.77304		Os06g0142350	0	0	0	NM_001187664(11)	LOC_Os06g05010.1 // cDNA|early nodulin 93 ENOD93 protein, putative, expressed gene:LOC_Os06g05010 // rgap // 11 // ---///LOC_Os06g05010.2 // cDNA|early nodulin 93 ENOD93 protein, putative, expressed gene:LOC_Os06g05010 // rgap // 10 // ---///NM_001187664 // Oryza sativa Japonica Group Os06g0142350 (Os06g0142350) mRNA, partial cds. // refseq // 11 // ---
OsAffx.31541.1.S1_s_at	6.56484	A	7.87401	P	2.47798		6.49606	P	8.64456	P	4.43369		Os11g0107600	0	0009536 // plastid // inferred from reviewed computational analysis	0	NM_001072078	LOC_Os11g01610.1 // cDNA|prenylated rab acceptor, putative, expressed gene:LOC_Os11g01610 // rgap // 11 // ---
Os.5690.1.S1_at	6.35908	P	10.5994	P	18.8998		6.62306	P	11.7017	P	33.7931		Os01g0656200	0006470 // protein dephosphorylation // inferred from electronic annotation	0008287 // protein serine/threonine phosphatase complex // inferred from electronic annotation	0003824 // catalytic activity // inferred from electronic annotation///0004721 // phosphoprotein phosphatase activity // inferred from electronic annotation///0004722 // protein serine/threonine phosphatase activity // inferred from electronic annotation///0016787 // hydrolase activity // inferred from electronic annotation///0046872 // metal ion binding // inferred from electronic annotation	NM_001050289(11)	LOC_Os01g46760.1 // cDNA|protein phosphatase 2C, putative, expressed gene:LOC_Os01g46760 // rgap // 11 // ---///NM_001050289 // Oryza sativa Japonica Group Os01g0656200 (Os01g0656200) mRNA, complete cds. // refseq // 11 // ---
Os.9704.1.S1_at	6.20292	P	8.4039	P	4.59793		5.74624	P	8.78126	P	8.19662		Os01g0228500	0	0	0	NM_001049013(9)	LOC_Os01g12820.1 // cDNA|harpin-induced protein, putative, expressed gene:LOC_Os01g12820 // rgap // 9 // ---///NM_001049013 // Oryza sativa Japonica Group Os01g0228500 (Os01g0228500) mRNA, complete cds. // refseq // 9 // ---
OsAffx.26050.5.S1_at	5.92399	A	7.22272	P	2.46012		5.23397	A	7.36497	P	4.3802		0	0	0	0	LOC_Os08g18974.2(9),LOC_Os08g18974.1(11)	LOC_Os08g18974.1 // cDNA|expressed protein gene:LOC_Os08g18974 // rgap // 11 // ---///LOC_Os08g18974.2 // cDNA|expressed protein gene:LOC_Os08g18974 // rgap // 9 // ---
Os.48260.1.S1_at	6.08506	P	7.92216	P	3.57292		6.44041	P	9.10881	P	6.3572		Os02g0762600	0	0	0	NM_001054740(11)	LOC_Os02g52490.1 // cDNA|expressed protein gene:LOC_Os02g52490 // rgap // 11 // ---///LOC_Os02g52490.2 // cDNA|expressed protein gene:LOC_Os02g52490 // rgap // 11 // ---///NM_001054740 // Oryza sativa Japonica Group Os02g0762600 (Os02g0762600) mRNA, complete cds. // refseq // 11 // ---
Os.7016.1.S1_at	8.13832	P	9.68845	P	2.92843		9.08288	P	11.4638	P	5.20854		Os03g0304800	0	0	0	NM_001056413(11)	LOC_Os03g19220.1 // cDNA|expressed protein gene:LOC_Os03g19220 // rgap // 11 // ---///LOC_Os03g19220.2 // cDNA|expressed protein gene:LOC_Os03g19220 // rgap // 11 // ---///NM_001056413 // Oryza sativa Japonica Group Os03g0304800 (Os03g0304800) mRNA, complete cds. // refseq // 11 // ---
Os.7772.2.A1_at	8.21581	P	9.29906	P	2.11879		8.01454	P	9.92821	P	3.76767		Os06g0187900	0006397 // mRNA processing // inferred from electronic annotation///0008380 // RNA splicing // inferred from electronic annotation	0005634 // nucleus // inferred from electronic annotation	0000166 // nucleotide binding // inferred from electronic annotation///0003676 // nucleic acid binding // inferred from electronic annotation///0008270 // zinc ion binding // inferred from electronic annotation///0046872 // metal ion binding // inferred from electronic annotation	NM_001063553	LOC_Os06g08840.2 // cDNA|RNA recognition motif containing protein, expressed gene:LOC_Os06g08840 // rgap // 11 // ---///LOC_Os06g08840.7 // cDNA|RNA recognition motif containing protein, expressed gene:LOC_Os06g08840 // rgap // 11 // ---///LOC_Os06g08840.8 // cDNA|RNA recognition motif containing protein, expressed gene:LOC_Os06g08840 // rgap // 11 // ---
OsAffx.27459.3.S1_at	3.81338	A	6.05478	P	4.72858		5.79014	P	8.85851	P	8.38827		Os06g0142350	0	0	0	NM_001187664(11)	LOC_Os06g05010.1 // cDNA|early nodulin 93 ENOD93 protein, putative, expressed gene:LOC_Os06g05010 // rgap // 11 // ---///LOC_Os06g05010.2 // cDNA|early nodulin 93 ENOD93 protein, putative, expressed gene:LOC_Os06g05010 // rgap // 10 // ---///NM_001187664 // Oryza sativa Japonica Group Os06g0142350 (Os06g0142350) mRNA, partial cds. // refseq // 11 // ---
Os.27797.1.A1_at	7.88282	P	9.03627	P	2.22446		8.4592	P	10.4378	P	3.94103		Os03g0161400	0	0	0	NM_001055578	LOC_Os03g06570.1 // cDNA|IQ calmodulin-binding motif family protein, putative, expressed gene:LOC_Os03g06570 // rgap // 11 // ---
Os.35013.1.S1_at	9.09396	P	13.8268	P	26.5909		8.81417	P	14.3678	P	46.9681		Os03g0268600	0006470 // protein dephosphorylation // inferred from electronic annotation///0009409 // response to cold // inferred from electronic annotation///0009414 // response to water deprivation // inferred from electronic annotation///0009737 // response to abscisic acid stimulus // inferred from electronic annotation///0009738 // abscisic acid mediated signaling pathway // inferred from electronic ann…	0008287 // protein serine/threonine phosphatase complex // inferred from electronic annotation	0003824 // catalytic activity // inferred from electronic annotation///0004721 // phosphoprotein phosphatase activity // inferred from electronic annotation///0004722 // protein serine/threonine phosphatase activity // inferred from electronic annotation///0016787 // hydrolase activity // inferred from electronic annotation///0046872 // metal ion binding // inferred from electronic annotation	NM_001056209(10)	LOC_Os03g16170.1 // cDNA|protein phosphatase 2C, putative, expressed gene:LOC_Os03g16170 // rgap // 11 // ---///LOC_Os03g16170.2 // cDNA|protein phosphatase 2C, putative, expressed gene:LOC_Os03g16170 // rgap // 11 // ---///NM_001056209 // Oryza sativa Japonica Group Os03g0268600 (Os03g0268600) mRNA, complete cds. // refseq // 10 // ---
Os.51734.1.S1_x_at	5.85552	A	7.6795	P	3.54055		5.28293	A	7.92582	P	6.24578		Os02g0709600	0	0005739 // mitochondrion // inferred from reviewed computational analysis	0	NM_001054426(10)	LOC_Os02g47980.1 // cDNA|DUF617 domain containing protein, expressed gene:LOC_Os02g47980 // rgap // 10 // ---///NM_001054426 // Oryza sativa Japonica Group Os02g0709600 (Os02g0709600) mRNA, complete cds. // refseq // 10 // ---
Os.9654.1.S1_at	9.33981	P	11.2543	P	3.76981		9.38948	P	12.1214	P	6.64332		Os04g0439100	0	0	0	NM_001059402	LOC_Os04g35840.1 // cDNA|T-complex protein 11, putative, expressed gene:LOC_Os04g35840 // rgap // 11 // ---
Os.17491.1.S1_at	5.50004	A	8.02791	P	5.76723		5.87734	P	9.22108	P	10.1523		0	0	0	0	LOC_Os10g35070.2,BGIOSGA033188-TA,LOC_Os10g35070.1	BGIOSGA033188-TA // locus=Chr10:17590321:17593841:+ // bgi_ris // 0 // chrChr10:18707883-18711338(+)///LOC_Os10g35070.1 // cDNA|alpha-galactosidase precursor, putative, expressed gene:LOC_Os10g35070 // rgap // 0 // chrChr10:18707758-18711564(+)///LOC_Os10g35070.2 // cDNA|alpha-galactosidase precursor, putative, expressed gene:LOC_Os10g35070 // rgap // 0 // chrChr10:18707758-18711564(+)
Os.28798.1.S1_at	9.98376	P	12.3646	P	5.20841		9.69261	P	12.8878	P	9.15927		Os01g0795600	0	0	0	NM_001051047(11)	NM_001051047 // Oryza sativa Japonica Group Os01g0795600 (Os01g0795600) mRNA, complete cds. // refseq // 11 // ---
Os.9080.1.S1_at	7.45886	P	9.06638	P	3.04728		8.63216	P	11.0293	P	5.26772		Os03g0183800	0006468 // protein phosphorylation // inferred from electronic annotation///0016310 // phosphorylation // inferred from electronic annotation	0005634 // nucleus // inferred from electronic annotation///0005829 // cytosol // inferred from electronic annotation///0005886 // plasma membrane // inferred from electronic annotation///0016021 // integral to membrane // inferred from electronic annotation///0016023 // cytoplasmic membrane-bounded vesicle // inferred from reviewed computational analysis	0004672 // protein kinase activity // inferred from electronic annotation///0005524 // ATP binding // inferred from electronic annotation///0016301 // kinase activity // inferred from electronic annotation///0016772 // transferase activity, transferring phosphorus-containing groups // inferred from electronic annotation	NM_001055719(11)	LOC_Os03g08550.1 // cDNA|STRUBBELIG-RECEPTOR FAMILY 6 precursor, putative, expressed gene:LOC_Os03g08550 // rgap // 11 // ---///LOC_Os03g08550.2 // cDNA|STRUBBELIG-RECEPTOR FAMILY 6 precursor, putative, expressed gene:LOC_Os03g08550 // rgap // 11 // ---///NM_001055719 // Oryza sativa Japonica Group Os03g0183800 (Os03g0183800) mRNA, complete cds. // refseq // 11 // ---
Os.52914.1.S1_at	7.5802	P	8.81633	P	2.35565		8.77146	P	10.7951	P	4.06607		Os02g0246900	0	0	0	NM_001052962(11)	BGIOSGA007884-TA // locus=Chr02:9292960:9293538:+ // bgi_ris // 9 // ---///LOC_Os02g14890.1 // cDNA|expressed protein gene:LOC_Os02g14890 // rgap // 11 // ---///NM_001052962 // Oryza sativa Japonica Group Os02g0246900 (Os02g0246900) mRNA, complete cds. // refseq // 11 // ---///Os02t0246900-01 // Conserved hypothetical protein. // rapdb // 10 // ---
Os.35707.1.S1_at	1.55885	A	6.02537	P	22.1083		1.83059	A	7.07518	P	37.9122		Os09g0510500	0	0	0	NM_001070169(9)	LOC_Os09g33580.1 // cDNA|BEE 1, putative, expressed gene:LOC_Os09g33580 // rgap // 9 // ---///LOC_Os09g33580.2 // cDNA|BEE 1, putative, expressed gene:LOC_Os09g33580 // rgap // 10 // ---///NM_001070169 // Oryza sativa Japonica Group Os09g0510500 (Os09g0510500) mRNA, complete cds. // refseq // 9 // ---
Os.3406.1.S1_at	6.36557	P	7.41699	P	2.07257		6.37127	P	8.19754	P	3.54621		Os04g0600300	0007585 // respiratory gaseous exchange // inferred from electronic annotation///0022900 // electron transport chain // inferred from electronic annotation///0055114 // oxidation-reduction process // inferred from electronic annotation	0005739 // mitochondrion // inferred from electronic annotation///0005740 // mitochondrial envelope // inferred from electronic annotation///0016020 // membrane // inferred from electronic annotation///0016021 // integral to membrane // inferred from electronic annotation///0070469 // respiratory chain // inferred from electronic annotation	0016491 // oxidoreductase activity // inferred from electronic annotation///0046872 // metal ion binding // inferred from electronic annotation	NM_001060294(11)	LOC_Os04g51160.1 // cDNA|transposon protein, putative, unclassified, expressed gene:LOC_Os04g51160 // rgap // 11 // ---///NM_001060294 // Oryza sativa Japonica Group Os04g0600300 (Os04g0600300) mRNA, complete cds. // refseq // 11 // ---
Os.26486.1.S1_at	9.51197	P	10.5561	P	2.06214		9.46499	P	11.2834	P	3.52685		Os09g0426800	0006633 // fatty acid biosynthetic process // inferred from electronic annotation///0006723 // cuticle hydrocarbon biosynthetic process // inferred from electronic annotation///0010025 // wax biosynthetic process // inferred from electronic annotation///0042335 // cuticle development // inferred from electronic annotation///0048235 // pollen sperm cell differentiation // inferred from electronic …	0005886 // plasma membrane // inferred from electronic annotation///0016020 // membrane // inferred from electronic annotation///0016021 // integral to membrane // inferred from electronic annotation	0000166 // nucleotide binding // inferred from electronic annotation///0005506 // iron ion binding // inferred from electronic annotation///0016491 // oxidoreductase activity // inferred from electronic annotation	NM_001069762(11)	LOC_Os09g25850.1 // cDNA|WAX2, putative, expressed gene:LOC_Os09g25850 // rgap // 11 // ---///NM_001069762 // Oryza sativa Japonica Group Os09g0426800 (Os09g0426800) mRNA, complete cds. // refseq // 11 // ---
Os.25202.1.S1_at	6.60545	P	7.89747	P	2.4487		6.27779	P	8.34329	P	4.1858		Os05g0393700	0005975 // carbohydrate metabolic process // inferred from electronic annotation///0010021 // amylopectin biosynthetic process // inferred from electronic annotation	0009507 // chloroplast // inferred from electronic annotation	0003824 // catalytic activity // inferred from electronic annotation///0019156 // isoamylase activity // inferred from electronic annotation///0043169 // cation binding // inferred from electronic annotation	NM_001061991(10)	LOC_Os05g32710.1 // cDNA|Alpha amylase, catalytic domain containing protein, expressed gene:LOC_Os05g32710 // rgap // 10 // ---///NM_001061991 // Oryza sativa Japonica Group Os05g0393700 (Os05g0393700) mRNA, partial cds. // refseq // 10 // ---
OsAffx.29573.1.S1_at	5.46027	P	7.24828	P	3.4534		4.84396	A	7.40433	P	5.8986		0	0	0	0	LOC_Os08g37640.1(11)	LOC_Os08g37640.1 // cDNA|hypothetical protein gene:LOC_Os08g37640 // rgap // 11 // ---
Os.20863.1.S1_at	11.6287	P	12.951	P	2.50066		11.6431	P	13.7334	P	4.25825		Os01g0848900	0	0009536 // plastid // inferred from reviewed computational analysis	0	NM_001051341(11)	LOC_Os01g62970.1 // cDNA|expressed protein gene:LOC_Os01g62970 // rgap // 11 // ---///LOC_Os01g62970.2 // cDNA|expressed protein gene:LOC_Os01g62970 // rgap // 11 // ---///NM_001051341 // Oryza sativa Japonica Group Os01g0848900 (Os01g0848900) mRNA, complete cds. // refseq // 11 // ---
Os.10595.2.S1_at	7.29834	P	9.16818	P	3.65493		7.19048	P	9.82747	P	6.22034		Os02g0601800	0016310 // phosphorylation // inferred from electronic annotation	0	0016301 // kinase activity // inferred from electronic annotation	NM_001053888	LOC_Os02g38980.5 // cDNA|bromodomain domain containing protein, expressed gene:LOC_Os02g38980 // rgap // 11 // ---
Os.413.1.S1_at	6.07063	P	8.83817	P	6.80947		6.31069	P	9.84455	P	11.5824		Os01g0658900	0006351 // transcription, DNA-dependent // inferred from electronic annotation///0006355 // regulation of transcription, DNA-dependent // inferred from electronic annotation	0005634 // nucleus // inferred from electronic annotation	0003677 // DNA binding // inferred from electronic annotation///0003700 // sequence-specific DNA binding transcription factor activity // inferred from electronic annotation///0043565 // sequence-specific DNA binding // inferred from electronic annotation///0046983 // protein dimerization activity // inferred from electronic annotation	NM_001050301(11)	LOC_Os01g46970.1 // cDNA|transcription factor, putative, expressed gene:LOC_Os01g46970 // rgap // 11 // ---///LOC_Os01g46970.2 // cDNA|transcription factor, putative, expressed gene:LOC_Os01g46970 // rgap // 11 // ---///NM_001050301 // Oryza sativa Japonica Group Os01g0658900 (Os01g0658900) mRNA, complete cds. // refseq // 11 // ---
Os.11897.1.S1_at	10.9194	P	12.0775	P	2.23167		11.5057	P	13.4266	P	3.78652		Os03g0826800	0	0	0	NM_001058302(11)	LOC_Os03g61150.1 // cDNA|expressed protein gene:LOC_Os03g61150 // rgap // 11 // ---///LOC_Os03g61150.2 // cDNA|expressed protein gene:LOC_Os03g61150 // rgap // 11 // ---///LOC_Os03g61150.3 // cDNA|expressed protein gene:LOC_Os03g61150 // rgap // 11 // ---///NM_001058302 // Oryza sativa Japonica Group Os03g0826800 (Os03g0826800) mRNA, complete cds. // refseq // 11 // ---
Os.55283.1.S1_at	8.41035	P	11.748	P	10.1096		9.5237	P	13.6081	P	16.9643		Os05g0461600	0	0	0	NM_001062298(11)	LOC_Os05g38660.1 // cDNA|expressed protein gene:LOC_Os05g38660 // rgap // 11 // ---///NM_001062298 // Oryza sativa Japonica Group Os05g0461600 (Os05g0461600) mRNA, complete cds. // refseq // 11 // ---
Os.11376.1.S1_at	6.9451	P	8.10997	P	2.24211		6.63007	P	8.5405	P	3.75921		Os06g0159900	0016310 // phosphorylation // inferred from electronic annotation///0016567 // protein ubiquitination // inferred from electronic annotation	0000151 // ubiquitin ligase complex // inferred from electronic annotation	0004842 // ubiquitin-protein ligase activity // inferred from electronic annotation///0016301 // kinase activity // inferred from electronic annotation	NM_001063410(11)	LOC_Os06g06490.1 // cDNA|U-box domain containing heat shock protein, putative, expressed gene:LOC_Os06g06490 // rgap // 11 // ---///LOC_Os06g06490.2 // cDNA|U-box domain containing heat shock protein, putative, expressed gene:LOC_Os06g06490 // rgap // 10 // ---///NM_001063410 // Oryza sativa Japonica Group Os06g0159900 (Os06g0159900) mRNA, complete cds. // refseq // 11 // ---///Os06t0159900-01 //…
Os.7260.1.S1_x_at	6.12903	P	7.42434	P	2.4543		6.59617	P	8.63613	P	4.11236		Os03g0828500	0005975 // carbohydrate metabolic process // inferred from electronic annotation///0008152 // metabolic process // inferred from electronic annotation	0	0003824 // catalytic activity // inferred from electronic annotation///0004553 // hydrolase activity, hydrolyzing O-glycosyl compounds // inferred from electronic annotation///0016787 // hydrolase activity // inferred from electronic annotation///0016798 // hydrolase activity, acting on glycosyl bonds // inferred from electronic annotation///0016985 // mannan endo-1,4-beta-mannosidase activity //…	NM_001058312(10)	BGIOSGA013861-TA // locus=Chr03:39151450:39152958:+ // bgi_ris // 9 // ---///LOC_Os03g61280.1 // cDNA|OsMan05 - Endo-Beta-Mannanase, expressed gene:LOC_Os03g61280 // rgap // 11 // ---///LOC_Os03g61280.2 // cDNA|OsMan05 - Endo-Beta-Mannanase, expressed gene:LOC_Os03g61280 // rgap // 11 // ---///NM_001058312 // Oryza sativa Japonica Group Os03g0828500 (Os03g0828500) mRNA, complete cds. // refseq //…
OsAffx.30160.1.S1_at	5.74402	A	7.39492	P	3.14031		5.46621	A	7.85961	P	5.25394		Os09g0539000	0	0	0	NM_001189033	BGIOSGA031171-TA // locus=Chr09:20000120:20000662:+ // bgi_ris // 10 // ---///LOC_Os09g36790.1 // cDNA|expressed protein gene:LOC_Os09g36790 // rgap // 11 // ---///Os09t0539000-00 // Hypothetical conserved gene. // rapdb // 11 // ---
OsAffx.9919.1.S1_at	3.54476	A	5.04331	P	2.82559		3.59882	A	5.83795	P	4.7211		0	0	0	0	NM_188450.1	NM_188450.1 // --- // gb // --- // ---
Os.55306.1.S1_at	5.52472	A	9.36649	P	14.3379		5.92137	P	10.5033	P	23.9495		Os09g0445600	0	0	0	NM_001069839(11)	LOC_Os09g27330.1 // cDNA|oxidoreductase/ transition metal ion binding protein, putative, expressed gene:LOC_Os09g27330 // rgap // 11 // ---///NM_001069839 // Oryza sativa Japonica Group Os09g0445600 (Os09g0445600) mRNA, complete cds. // refseq // 11 // ---
Os.36055.1.S1_at	6.61006	P	7.8944	P	2.4357		6.42246	A	8.44622	P	4.06639		Os01g0164800	0	0	0	NM_001048640(11)	NM_001048640 // Oryza sativa Japonica Group Os01g0164800 (Os01g0164800) mRNA, partial cds. // refseq // 11 // ---
Os.52964.1.S1_at	5.07452	P	7.33639	P	4.79614		4.69157	A	7.67927	P	7.93208		Os06g0242700	0032259 // methylation // inferred from electronic annotation	0	0008168 // methyltransferase activity // inferred from electronic annotation	NM_001187760(11)	LOC_Os06g13460.1 // cDNA|SAM dependent carboxyl methyltransferase family protein, putative, expressed gene:LOC_Os06g13460 // rgap // 11 // ---///NM_001187760 // Oryza sativa Japonica Group Os06g0242700 (Os06g0242700) mRNA, complete cds. // refseq // 11 // ---
Os.15568.1.S1_at	9.78892	P	11.0402	P	2.38059		9.45002	P	11.4265	P	3.93542		Os02g0132200	0	0009536 // plastid // inferred from reviewed computational analysis	0	NM_001052331	LOC_Os02g03940.1 // cDNA|expressed protein gene:LOC_Os02g03940 // rgap // 10 // ---
OsAffx.31986.1.S1_at	8.18801	P	11.9116	P	13.2102		7.89714	P	12.3411	P	21.7657		Os12g0510750	0	0	0	NM_001190048	LOC_Os12g32610.1 // cDNA|expressed protein gene:LOC_Os12g32610 // rgap // 11 // ---
Os.10644.1.S1_at	5.58154	P	6.68348	P	2.14643		6.122	P	7.93961	P	3.52496		Os11g0460800	0006508 // proteolysis // inferred from electronic annotation	0005739 // mitochondrion // inferred from reviewed computational analysis	0004180 // carboxypeptidase activity // inferred from electronic annotation///0004185 // serine-type carboxypeptidase activity // inferred from electronic annotation	NM_001074392(11)	LOC_Os11g27264.1 // cDNA|OsSCP60 - Putative Serine Carboxypeptidase homologue, expressed gene:LOC_Os11g27264 // rgap // 11 // ---///LOC_Os11g27264.2 // cDNA|OsSCP60 - Putative Serine Carboxypeptidase homologue, expressed gene:LOC_Os11g27264 // rgap // 11 // ---///NM_001074392 // Oryza sativa Japonica Group Os11g0460800 (Os11g0460800) mRNA, complete cds. // refseq // 11 // ---///Os11t0460800-01 //…
OsAffx.28914.1.S1_at	2.54657	A	6.47989	P	15.2773		2.29757	A	6.94587	P	25.0771		Os07g0647500	0	0005739 // mitochondrion // inferred from electronic annotation///0005746 // mitochondrial respiratory chain // inferred from electronic annotation///0005886 // plasma membrane // inferred from electronic annotation	0004129 // cytochrome-c oxidase activity // inferred from electronic annotation///0009055 // electron carrier activity // inferred from electronic annotation	NM_001067005	BGIOSGA026264-TA // locus=Chr07:25099920:25101714:+ // bgi_ris // 0 // chrChr7:27039838-27041635(+)///LOC_Os07g45320.1 // cDNA|COX VIIa, putative, expressed gene:LOC_Os07g45320 // rgap // 0 // chrChr7:27039995-27041971(+)///NM_001067005 // Oryza sativa Japonica Group Os07g0647500 (Os07g0647500) mRNA, complete cds. // refseq // 0 // chrChr7:27040010-27041822(+)///Os07t0647500-01 // Cytochrome c ox…
Os.18485.1.S1_s_at	6.79245	A	8.38997	P	3.02622		6.41347	A	8.72476	P	4.96329		Os03g0736900	0	0	0	NM_001057732(11)	BGIOSGA013520-TA // locus=Chr03:34413316:34413786:+ // bgi_ris // 10 // ---///LOC_Os03g52680.1 // cDNA|expressed protein gene:LOC_Os03g52680 // rgap // 11 // ---///NM_001057732 // Oryza sativa Japonica Group Os03g0736900 (Os03g0736900) mRNA, partial cds. // refseq // 11 // ---///Os03t0736900-01 // Similar to Sorghum bicolor protein targeted either to mitochondria or chloroplast proteins T50848. /…
Os.8413.2.A1_x_at	2.98328	A	4.9268	P	3.84643		3.77446	A	6.43098	P	6.30514		Os04g0353600	0	0	0000166 // nucleotide binding // inferred from electronic annotation	NM_001059073(11)	LOC_Os04g28520.1 // cDNA|male sterility protein, putative, expressed gene:LOC_Os04g28520 // rgap // 11 // ---///NM_001059073 // Oryza sativa Japonica Group Os04g0353600 (Os04g0353600) mRNA, complete cds. // refseq // 11 // ---
Os.32126.1.S1_x_at	8.4601	P	9.99817	P	2.90406		9.04717	P	11.2948	P	4.74914		Os03g0751600	0030001 // metal ion transport // inferred from electronic annotation	0	0046872 // metal ion binding // inferred from electronic annotation	NM_001057828(11)	LOC_Os03g54050.1 // cDNA|anther-specific proline-rich protein APG precursor, putative, expressed gene:LOC_Os03g54050 // rgap // 11 // ---///LOC_Os03g54050.2 // cDNA|anther-specific proline-rich protein APG precursor, putative, expressed gene:LOC_Os03g54050 // rgap // 11 // ---///NM_001057828 // Oryza sativa Japonica Group Os03g0751600 (Os03g0751600) mRNA, partial cds. // refseq // 11 // ---
Os.9681.1.S1_at	7.31424	P	8.82413	P	2.84788		8.20458	P	10.4228	P	4.65316		Os11g0592600	0	0	0	NM_001074726(11)	LOC_Os11g38010.1 // cDNA|targeting protein for Xklp2, putative, expressed gene:LOC_Os11g38010 // rgap // 11 // ---///NM_001074726 // Oryza sativa Japonica Group Os11g0592600 (Os11g0592600) mRNA, complete cds. // refseq // 11 // ---
Os.5599.1.S1_at	11.8389	P	13.9052	P	4.18818		11.5795	P	14.3528	P	6.83649		Os08g0408500	0006351 // transcription, DNA-dependent // inferred from electronic annotation///0006355 // regulation of transcription, DNA-dependent // inferred from electronic annotation	0005634 // nucleus // inferred from electronic annotation	0003677 // DNA binding // inferred from electronic annotation///0003700 // sequence-specific DNA binding transcription factor activity // inferred from electronic annotation	NM_001068314(11)	LOC_Os08g31580.1 // cDNA|ethylene-responsive transcription factor, putative, expressed gene:LOC_Os08g31580 // rgap // 11 // ---///NM_001068314 // Oryza sativa Japonica Group Os08g0408500 (Os08g0408500) mRNA, complete cds. // refseq // 11 // ---
OsAffx.24074.1.S1_at	6.37444	P	8.23212	P	3.62425		6.49996	P	9.06261	P	5.9079		Os02g0122100	0	0	0016779 // nucleotidyltransferase activity // inferred from electronic annotation	NM_001185850(11)	BGIOSGA007415-TA // locus=Chr02:1257715:1260627:+ // bgi_ris // 11 // ---///LOC_Os02g02970.1 // cDNA|expressed protein gene:LOC_Os02g02970 // rgap // 11 // ---///NM_001185850 // Oryza sativa Japonica Group Os02g0122100 (Os02g0122100) mRNA, complete cds. // refseq // 11 // ---///Os02t0122100-00 // Similar to JHL05D22.13 protein. // rapdb // 11 // ---
Os.50295.1.S1_at	7.31108	P	8.4074	P	2.13809		6.90979	P	8.70962	P	3.4818		Os12g0482500	0	0	0	NM_001073306(11)	LOC_Os12g29740.1 // cDNA|expressed protein gene:LOC_Os12g29740 // rgap // 11 // ---///NM_001073306 // Oryza sativa Japonica Group Os12g0482500 (Os12g0482500) mRNA, complete cds. // refseq // 11 // ---
Os.55754.1.S1_x_at	5.8899	P	7.5081	P	3.06993		6.84362	P	9.16212	P	4.98811		Os12g0149000	0	0009536 // plastid // inferred from reviewed computational analysis	0	NM_001072691(11)	LOC_Os12g05360.1 // cDNA|ligA, putative, expressed gene:LOC_Os12g05360 // rgap // 11 // ---///NM_001072691 // Oryza sativa Japonica Group Os12g0149000 (Os12g0149000) mRNA, complete cds. // refseq // 11 // ---
Os.50815.1.S1_at	5.48903	A	7.3541	P	3.64285		5.21403	A	7.77928	P	5.91857		Os06g0687200	0	0	0008270 // zinc ion binding // inferred from electronic annotation///0046872 // metal ion binding // inferred from electronic annotation	NM_001064940(11)	LOC_Os06g47270.1 // cDNA|zinc finger, C3HC4 type domain containing protein, expressed gene:LOC_Os06g47270 // rgap // 11 // ---///NM_001064940 // Oryza sativa Japonica Group Os06g0687200 (Os06g0687200) mRNA, complete cds. // refseq // 11 // ---
Os.25409.1.S1_x_at	6.45468	P	10.5833	P	17.4924		6.35653	P	11.1786	P	28.2877		0	0	0	0	LOC_Os06g45184.4(11),LOC_Os06g45184.3(11),LOC_Os06g45184.1(11)	LOC_Os06g45184.1 // cDNA|retrotransposon protein, putative, Ty3-gypsy subclass, expressed gene:LOC_Os06g45184 // rgap // 11 // ---///LOC_Os06g45184.3 // cDNA|retrotransposon protein, putative, Ty3-gypsy subclass, expressed gene:LOC_Os06g45184 // rgap // 11 // ---///LOC_Os06g45184.4 // cDNA|retrotransposon protein, putative, Ty3-gypsy subclass, expressed gene:LOC_Os06g45184 // rgap // 11 // ---
Os.3419.1.S1_a_at	7.06102	P	10.8657	P	13.9742		6.67769	P	11.1757	P	22.5964		Os01g0702500	0006950 // response to stress // inferred from electronic annotation///0009415 // response to water // inferred from electronic annotation	0	0	NM_001050530(11)	LOC_Os01g50700.1 // cDNA|dehydrin family protein, expressed gene:LOC_Os01g50700 // rgap // 11 // ---///NM_001050530 // Oryza sativa Japonica Group Os01g0702500 (Os01g0702500) mRNA, complete cds. // refseq // 11 // ---
Os.13565.1.A1_s_at	6.94892	P	8.09649	P	2.21541		6.4263	P	8.26381	P	3.57395		Os05g0526400	0	0005783 // endoplasmic reticulum // inferred from electronic annotation	0	NM_001062637(11)	LOC_Os05g45050.1 // cDNA|reticulon domain containing protein, putative, expressed gene:LOC_Os05g45050 // rgap // 11 // ---///LOC_Os05g45050.2 // cDNA|reticulon domain containing protein, putative, expressed gene:LOC_Os05g45050 // rgap // 11 // ---///NM_001062637 // Oryza sativa Japonica Group Os05g0526400 (Os05g0526400) mRNA, complete cds. // refseq // 11 // ---
Os.2365.1.S1_at	6.22448	P	8.51525	P	4.89318		6.30077	P	9.27823	P	7.876		Os06g0140700	0006351 // transcription, DNA-dependent // inferred from electronic annotation///0006355 // regulation of transcription, DNA-dependent // inferred from electronic annotation	0005634 // nucleus // inferred from electronic annotation	0000976 // transcription regulatory region sequence-specific DNA binding // inferred from electronic annotation///0003677 // DNA binding // inferred from electronic annotation///0003700 // sequence-specific DNA binding transcription factor activity // inferred from electronic annotation///0043565 // sequence-specific DNA binding // inferred from electronic annotation	NM_001063288(11)	LOC_Os06g04870.1 // cDNA|homeobox associated leucine zipper, putative, expressed gene:LOC_Os06g04870 // rgap // 11 // ---///NM_001063288 // Oryza sativa Japonica Group Os06g0140700 (Os06g0140700) mRNA, complete cds. // refseq // 11 // ---
Os.5599.1.S1_x_at	12.378	P	14.5021	P	4.35916		12.018	P	14.8272	P	7.00925		Os08g0408500	0006351 // transcription, DNA-dependent // inferred from electronic annotation///0006355 // regulation of transcription, DNA-dependent // inferred from electronic annotation	0005634 // nucleus // inferred from electronic annotation	0003677 // DNA binding // inferred from electronic annotation///0003700 // sequence-specific DNA binding transcription factor activity // inferred from electronic annotation	NM_001068314(11)	LOC_Os08g31580.1 // cDNA|ethylene-responsive transcription factor, putative, expressed gene:LOC_Os08g31580 // rgap // 11 // ---///NM_001068314 // Oryza sativa Japonica Group Os08g0408500 (Os08g0408500) mRNA, complete cds. // refseq // 11 // ---
Os.23087.1.S1_at	8.49818	P	10.5934	P	4.27288		8.37325	P	11.1535	P	6.86967		Os05g0195700	0	0	0003676 // nucleic acid binding // inferred from electronic annotation///0003677 // DNA binding // inferred from electronic annotation///0008270 // zinc ion binding // inferred from electronic annotation	NM_001061398(11)	LOC_Os05g10690.1 // cDNA|Myb transcription factor, putative, expressed gene:LOC_Os05g10690 // rgap // 11 // ---///NM_001061398 // Oryza sativa Japonica Group Os05g0195700 (Os05g0195700) mRNA, complete cds. // refseq // 11 // ---
Os.9654.2.S1_x_at	11.7076	P	13.4254	P	3.28954		11.8507	P	14.2526	P	5.28519		Os04g0439100	0	0	0	NM_001059402(11)	LOC_Os04g35840.1 // cDNA|T-complex protein 11, putative, expressed gene:LOC_Os04g35840 // rgap // 11 // ---///NM_001059402 // Oryza sativa Japonica Group Os04g0439100 (Os04g0439100) mRNA, partial cds. // refseq // 11 // ---
Os.9515.1.S1_x_at	8.69622	P	9.84587	P	2.21861		8.32211	P	10.1486	P	3.54685		Os07g0185000	0006468 // protein phosphorylation // inferred from electronic annotation///0016310 // phosphorylation // inferred from electronic annotation	0	0000166 // nucleotide binding // inferred from electronic annotation///0004672 // protein kinase activity // inferred from electronic annotation///0004674 // protein serine/threonine kinase activity // inferred from electronic annotation///0005524 // ATP binding // inferred from electronic annotation///0016301 // kinase activity // inferred from electronic annotation///0016740 // transferase acti…	NM_001065597	LOC_Os07g08750.1 // cDNA|STE_PAK_Ste20_Slob_Wnk.1 - STE kinases include homologs to sterile 7, sterile 11 and sterile 20 from yeast, expressed gene:LOC_Os07g08750 // rgap // 11 // ---
Os.8559.1.S1_at	6.01199	P	11.731	P	52.6726		6.19276	P	12.5873	P	84.1315		Os06g0651200	0	0	0	NM_001064762	BGIOSGA023379-TA // locus=Chr06:28177832:28178162:+ // bgi_ris // 0 // chrChr6:26660026-26660357(+)///LOC_Os06g44190.1 // cDNA|expressed protein gene:LOC_Os06g44190 // rgap // 0 // chrChr6:26660026-26660357(+)///NM_001064762 // Oryza sativa Japonica Group Os06g0651200 (Os06g0651200) mRNA, complete cds. // refseq // 0 // chrChr6:26659965-26660564(+)///Os06t0651200-01 // Conserved hypothetical prot…
Os.55754.1.S1_at	6.36864	P	7.48411	P	2.16667		7.20348	P	8.99062	P	3.4513		Os12g0149000	0	0009536 // plastid // inferred from reviewed computational analysis	0	NM_001072691(11)	LOC_Os12g05360.1 // cDNA|ligA, putative, expressed gene:LOC_Os12g05360 // rgap // 11 // ---///NM_001072691 // Oryza sativa Japonica Group Os12g0149000 (Os12g0149000) mRNA, complete cds. // refseq // 11 // ---
Os.11882.1.S1_at	8.36156	P	11.0724	P	6.5471		8.17102	P	11.5512	P	10.4119		0	0	0	0	LOC_Os10g38040.1(11)	LOC_Os10g38040.1 // cDNA|lysM domain containing protein, putative, expressed gene:LOC_Os10g38040 // rgap // 11 // ---
Os.55263.1.S1_at	7.86758	P	10.6213	P	6.74434		8.00068	P	11.4178	P	10.6822		Os08g0385000	0	0	0	NM_001068240(11)	LOC_Os08g29600.1 // cDNA|seed maturation protein PM41, putative, expressed gene:LOC_Os08g29600 // rgap // 11 // ---///NM_001068240 // Oryza sativa Japonica Group Os08g0385000 (Os08g0385000) mRNA, complete cds. // refseq // 11 // ---
Os.8229.1.S1_at	1.75251	A	5.39915	M	12.5241		2.26644	A	6.57438	P	19.807		Os02g0803600	0006810 // transport // inferred from electronic annotation///0009651 // response to salt stress // inferred from electronic annotation///0009737 // response to abscisic acid stimulus // inferred from electronic annotation///0010118 // stomatal movement // inferred from electronic annotation///0016192 // vesicle-mediated transport // inferred from electronic annotation	0005773 // vacuole // inferred from electronic annotation///0005774 // vacuolar membrane // inferred from electronic annotation///0005886 // plasma membrane // inferred from electronic annotation///0016020 // membrane // inferred from electronic annotation///0016021 // integral to membrane // inferred from electronic annotation	0	NM_001054962(10)	BGIOSGA009231-TA // locus=Chr02:36323075:36324607:+ // bgi_ris // 9 // ---///LOC_Os02g55990.1 // cDNA|vesicle-associated membrane protein, putative, expressed gene:LOC_Os02g55990 // rgap // 11 // ---///NM_001054962 // Oryza sativa Japonica Group Os02g0803600 (Os02g0803600) mRNA, complete cds. // refseq // 10 // ---///Os02t0803600-01 // Longin domain containing protein. // rapdb // 9 // ---
Os.28558.1.S1_at	10.5026	P	11.5619	P	2.0839		10.116	P	11.8365	P	3.29553		Os07g0643400	0008152 // metabolic process // inferred from electronic annotation///0009860 // pollen tube growth // inferred from electronic annotation	0	0004091 // carboxylesterase activity // inferred from electronic annotation///0016787 // hydrolase activity // inferred from electronic annotation	NM_001066976(11)	LOC_Os07g44890.1 // cDNA|gibberellin receptor GID1L2, putative, expressed gene:LOC_Os07g44890 // rgap // 11 // ---///NM_001066976 // Oryza sativa Japonica Group Os07g0643400 (Os07g0643400) mRNA, complete cds. // refseq // 11 // ---
Os.5325.1.S1_at	4.4564	P	9.33085	P	29.333		5.86203	P	11.3975	P	46.3809		Os08g0327700	0009790 // embryo development // inferred from electronic annotation	0	0	NM_001068093(11)	LOC_Os08g23870.1 // cDNA|late embryogenesis abundant group 1, putative, expressed gene:LOC_Os08g23870 // rgap // 11 // ---///NM_001068093 // Oryza sativa Japonica Group Os08g0327700 (Os08g0327700) mRNA, complete cds. // refseq // 11 // ---
Os.11169.1.S1_a_at	4.85949	P	10.3781	P	45.842		6.19223	P	12.3697	P	72.3799		Os06g0705400	0006869 // lipid transport // inferred from electronic annotation	0	0	NM_001065051(11)	LOC_Os06g49190.1 // cDNA|LTPL154 - Protease inhibitor/seed storage/LTP family protein precursor, expressed gene:LOC_Os06g49190 // rgap // 11 // ---///NM_001065051 // Oryza sativa Japonica Group Os06g0705400 (Os06g0705400) mRNA, complete cds. // refseq // 11 // ---
Os.51537.1.S1_at	6.53396	P	7.72861	P	2.28888		6.70959	P	8.56101	P	3.60857		0	0	0	0	Os08t0384700-01,Os11t0656100-00	Os08t0384700-01 // Hypothetical gene. // rapdb // 0 // chrChr8:18148943-18149369(-)///Os11t0656100-00 // Hypothetical gene. // rapdb // 0 // chrChr8:18148943-18149363(-)
Os.12977.1.S1_at	10.0077	P	11.1578	P	2.21929		9.5601	P	11.355	P	3.47001		Os06g0298200	0048579 // negative regulation of long-day photoperiodism, flowering // inferred from electronic annotation	0005622 // intracellular // inferred from electronic annotation///0005634 // nucleus // inferred from electronic annotation///0005886 // plasma membrane // inferred from electronic annotation	0008270 // zinc ion binding // inferred from electronic annotation	NM_001063976(11)	LOC_Os06g19444.1 // cDNA|CCT/B-box zinc finger protein, putative, expressed gene:LOC_Os06g19444 // rgap // 11 // ---///LOC_Os06g19444.2 // cDNA|CCT/B-box zinc finger protein, putative, expressed gene:LOC_Os06g19444 // rgap // 11 // ---///NM_001063976 // Oryza sativa Japonica Group Os06g0298200 (Os06g0298200) mRNA, complete cds. // refseq // 11 // ---
Os.31022.1.S1_at	4.46447	A	8.85293	P	20.9439		4.44515	A	9.47391	P	32.6443		Os06g0110200	0009790 // embryo development // inferred from electronic annotation	0	0	NM_001063116(11)	LOC_Os06g02040.1 // cDNA|late embryogenesis abundant group 1, putative, expressed gene:LOC_Os06g02040 // rgap // 11 // ---///NM_001063116 // Oryza sativa Japonica Group Os06g0110200 (Os06g0110200) mRNA, complete cds. // refseq // 11 // ---
Os.8271.1.S1_a_at	6.69159	P	8.27695	P	3.00082		6.83869	P	9.06426	P	4.67697		Os01g0901000	0016567 // protein ubiquitination // inferred from electronic annotation	0000151 // ubiquitin ligase complex // inferred from electronic annotation///0009507 // chloroplast // inferred from electronic annotation	0004842 // ubiquitin-protein ligase activity // inferred from electronic annotation	NM_001051643(11)	BGIOSGA000314-TA // locus=Chr01:42895091:42897994:- // bgi_ris // 11 // ---///LOC_Os01g67500.1 // cDNA|armadillo/beta-catenin repeat family protein, putative, expressed gene:LOC_Os01g67500 // rgap // 11 // ---///LOC_Os01g67500.3 // cDNA|armadillo/beta-catenin repeat family protein, putative, expressed gene:LOC_Os01g67500 // rgap // 11 // ---///NM_001051643 // Oryza sativa Japonica Group Os01g0901…
Os.46791.1.S1_at	6.68817	A	10.8468	P	17.8596		6.40631	A	11.2016	P	27.7675		Os10g0173000	0	0	0	NM_001070774(11)	LOC_Os10g09240.1 // cDNA|expressed protein gene:LOC_Os10g09240 // rgap // 11 // ---///NM_001070774 // Oryza sativa Japonica Group Os10g0173000 (Os10g0173000) mRNA, complete cds. // refseq // 11 // ---
Os.17446.1.S1_at	9.82777	P	12.2273	P	5.27636		10.1776	P	13.2123	P	8.19457		Os04g0571300	0009611 // response to wounding // inferred from electronic annotation	0	0	NM_001060140(11)	LOC_Os04g48270.1 // cDNA|OsFBX148 - F-box domain containing protein, expressed gene:LOC_Os04g48270 // rgap // 11 // ---///LOC_Os04g48270.2 // cDNA|OsFBX148 - F-box domain containing protein, expressed gene:LOC_Os04g48270 // rgap // 11 // ---///LOC_Os04g48270.3 // cDNA|OsFBX148 - F-box domain containing protein, expressed gene:LOC_Os04g48270 // rgap // 11 // ---///NM_001060140 // Oryza sativa Japo…
Os.7187.1.S1_at	7.77564	P	8.94927	P	2.25579		8.83497	P	10.6429	P	3.50148		Os05g0190300	0	0	0003993 // acid phosphatase activity // inferred from electronic annotation	NM_001187327(11)	LOC_Os05g09740.1 // cDNA|HAD superfamily phosphatase, putative, expressed gene:LOC_Os05g09740 // rgap // 11 // ---///NM_001187327 // Oryza sativa Japonica Group Os05g0190300 (Os05g0190300) mRNA, complete cds. // refseq // 11 // ---
Os.15989.1.S1_at	6.52425	P	8.39896	P	3.6673		6.07626	P	8.58361	P	5.68573		Os03g0750000	0006950 // response to stress // inferred from electronic annotation	0	0	NM_001057815(11)	LOC_Os03g53900.1 // cDNA|universal stress protein domain containing protein, putative, expressed gene:LOC_Os03g53900 // rgap // 11 // ---///LOC_Os03g53900.2 // cDNA|universal stress protein domain containing protein, putative, expressed gene:LOC_Os03g53900 // rgap // 11 // ---///LOC_Os03g53900.3 // cDNA|universal stress protein domain containing protein, putative, expressed gene:LOC_Os03g53900 //…
Os.47961.1.S1_at	7.19565	P	8.21613	P	2.0286		6.93696	P	8.58973	P	3.14437		Os01g0571000	0006810 // transport // inferred from electronic annotation///0055085 // transmembrane transport // inferred from electronic annotation	0016020 // membrane // inferred from electronic annotation///0016021 // integral to membrane // inferred from electronic annotation	0	NM_001049910(11)	BGIOSGA003798-TA // locus=Chr01:24234907:24240000:+ // bgi_ris // 11 // ---///LOC_Os01g38990.1 // cDNA|mitochondrial carrier protein, putative, expressed gene:LOC_Os01g38990 // rgap // 11 // ---///NM_001049910 // Oryza sativa Japonica Group Os01g0571000 (Os01g0571000) mRNA, complete cds. // refseq // 11 // ---///Os01t0571000-01 // Mitochondrial carrier protein domain containing protein. // rapdb …
Os.47369.1.A1_at	7.01025	A	9.08978	P	4.2267		6.85824	A	9.56968	P	6.54976		Os10g0542700	0	0	0	NM_001189327	LOC_Os10g39660.1 // cDNA|expressed protein gene:LOC_Os10g39660 // rgap // 10 // ---
OsAffx.6538.1.S1_at	3.82147	A	5.07737	P	2.38817		3.83452	A	5.72069	P	3.69653		Os10g0100300	0	0009507 // chloroplast // inferred from electronic annotation///0009535 // chloroplast thylakoid membrane // inferred from electronic annotation///0009536 // plastid // inferred from reviewed computational analysis///0009941 // chloroplast envelope // inferred from electronic annotation	0000166 // nucleotide binding // inferred from electronic annotation	NM_001070543	BGIOSGA040594-TA // locus=Supscaffold211:3025:14248:- // bgi_ris // 0 // chrChr10:46216-58078(-)///LOC_Os10g01044.1 // cDNA|isoflavone reductase, putative, expressed gene:LOC_Os10g01044 // rgap // 0 // chrChr10:45940-58337(-)///LOC_Os10g01044.2 // cDNA|isoflavone reductase, putative, expressed gene:LOC_Os10g01044 // rgap // 0 // chrChr10:45940-58337(-)///LOC_Os10g01044.3 // cDNA|isoflavone reduct…
Os.14251.2.S1_x_at	6.14667	P	7.19015	P	2.06118		5.70542	P	7.37353	P	3.17798		Os03g0248000	0006914 // autophagy // inferred from electronic annotation	0016020 // membrane // inferred from reviewed computational analysis	0	NM_001056088(9)	LOC_Os03g14380.1 // cDNA|autophagy protein 9, putative, expressed gene:LOC_Os03g14380 // rgap // 9 // ---///NM_001056088 // Oryza sativa Japonica Group Os03g0248000 (Os03g0248000) mRNA, complete cds. // refseq // 9 // ---///Os03t0248000-02 // Autophagy protein 9 domain containing protein. // rapdb // 9 // ---///Os03t0248000-03 // Similar to Autophagy protein 9. // rapdb // 9 // ---
Os.36280.1.S1_at	7.87155	P	9.27511	P	2.64553		7.26881	P	9.2898	P	4.05862		Os05g0529400	0	0	0	NM_001062657(11)	LOC_Os05g45320.1 // cDNA|ubiquitin domain-containing protein 1, putative, expressed gene:LOC_Os05g45320 // rgap // 11 // ---///LOC_Os05g45320.2 // cDNA|ubiquitin domain-containing protein 1, putative, expressed gene:LOC_Os05g45320 // rgap // 11 // ---///NM_001062657 // Oryza sativa Japonica Group Os05g0529400 (Os05g0529400) mRNA, complete cds. // refseq // 11 // ---///Os05t0529400-01 // Similar t…
OsAffx.5746.1.S1_s_at	5.42885	P	6.89047	P	2.75418		5.20418	P	7.28167	P	4.22073		0	0	0	0	9636.m00746	9636.m00746 // --- // tigr // --- // ---
Os.55299.1.S1_at	8.28362	P	9.42931	P	2.21252		7.83812	P	9.59939	P	3.38998		Os04g0512500	0	0	0	NM_001059834(11)	LOC_Os04g43310.1 // cDNA|expressed protein gene:LOC_Os04g43310 // rgap // 11 // ---///NM_001059834 // Oryza sativa Japonica Group Os04g0512500 (Os04g0512500) mRNA, complete cds. // refseq // 11 // ---
Os.6418.1.S1_at	12.7704	P	14.8034	P	4.09256		12.3468	P	14.9936	P	6.26302		Os01g0170000	0005975 // carbohydrate metabolic process // inferred from electronic annotation	0	0003824 // catalytic activity // inferred from electronic annotation///0016740 // transferase activity // inferred from electronic annotation///0016757 // transferase activity, transferring glycosyl groups // inferred from electronic annotation///0047274 // galactinol-sucrose galactosyltransferase activity // inferred from direct assay///0047274 // galactinol-sucrose galactosyltransferase activit…	NM_001048672(11)	LOC_Os01g07530.1 // cDNA|uncharacterized glycosyltransferase, putative, expressed gene:LOC_Os01g07530 // rgap // 11 // ---///NM_001048672 // Oryza sativa Japonica Group Os01g0170000 (Os01g0170000) mRNA, partial cds. // refseq // 11 // ---
Os.50201.1.S1_at	6.2163	A	7.64275	P	2.68785		6.14067	P	8.18	P	4.11057		Os04g0403400	0006281 // DNA repair // inferred from electronic annotation	0005634 // nucleus // inferred from electronic annotation	0003676 // nucleic acid binding // inferred from electronic annotation///0008081 // phosphoric diester hydrolase activity // inferred from electronic annotation///0008270 // zinc ion binding // inferred from electronic annotation///0016818 // hydrolase activity, acting on acid anhydrides, in phosphorus-containing anhydrides // inferred from electronic annotation	NM_001059233(11)	LOC_Os04g33050.1 // cDNA|HIRAN domain containing protein, putative, expressed gene:LOC_Os04g33050 // rgap // 11 // ---///NM_001059233 // Oryza sativa Japonica Group Os04g0403400 (Os04g0403400) mRNA, complete cds. // refseq // 11 // ---
Os.25736.1.S1_at	8.85341	P	10.1318	P	2.42573		8.27053	P	10.1533	P	3.68787		Os09g0491772	0006457 // protein folding // inferred from electronic annotation///0009651 // response to salt stress // inferred from electronic annotation///0046686 // response to cadmium ion // inferred from electronic annotation	0005618 // cell wall // inferred from electronic annotation///0005739 // mitochondrion // inferred from electronic annotation///0005886 // plasma membrane // inferred from electronic annotation	0000166 // nucleotide binding // inferred from electronic annotation///0005524 // ATP binding // inferred from electronic annotation///0008270 // zinc ion binding // inferred from electronic annotation///0051082 // unfolded protein binding // inferred from electronic annotation	NM_001188989(11)	LOC_Os09g31486.1 // cDNA|DnaK family protein, putative, expressed gene:LOC_Os09g31486 // rgap // 11 // ---///LOC_Os09g31486.2 // cDNA|DnaK family protein, putative, expressed gene:LOC_Os09g31486 // rgap // 11 // ---///NM_001188989 // Oryza sativa Japonica Group Os09g0491772 (Os09g0491772) mRNA, complete cds. // refseq // 11 // ---
Os.11469.1.S1_at	7.22677	P	8.28077	P	2.07627		7.62638	P	9.28471	P	3.1565		Os04g0337500	0046686 // response to cadmium ion // inferred from electronic annotation///0055114 // oxidation-reduction process // inferred from electronic annotation	0005886 // plasma membrane // inferred from electronic annotation///0009941 // chloroplast envelope // inferred from electronic annotation	0016491 // oxidoreductase activity // inferred from electronic annotation	NM_001059026(11)	LOC_Os04g26870.1 // cDNA|oxidoreductase, aldo/keto reductase family protein, putative, expressed gene:LOC_Os04g26870 // rgap // 11 // ---///NM_001059026 // Oryza sativa Japonica Group Os04g0337500 (Os04g0337500) mRNA, complete cds. // refseq // 11 // ---
Os.17805.1.S3_s_at	4.03847	M	5.84889	P	3.50744		4.80913	A	7.22342	P	5.33055		Os01g0858200	0	0	0	NM_001051394(11)	LOC_Os01g63930.1 // cDNA|cytochrome P450, putative, expressed gene:LOC_Os01g63930 // rgap // 11 // ---///LOC_Os01g63930.2 // cDNA|cytochrome P450, putative, expressed gene:LOC_Os01g63930 // rgap // 11 // ---///NM_001051394 // Oryza sativa Japonica Group Os01g0858200 (Os01g0858200) mRNA, partial cds. // refseq // 11 // ---
Os.51291.1.S1_at	5.82712	P	7.12535	P	2.45927		6.86383	P	8.76164	P	3.72647		Os02g0234700	0	0	0	NM_001052917(11)	NM_001052917 // Oryza sativa Japonica Group Os02g0234700 (Os02g0234700) mRNA, complete cds. // refseq // 11 // ---
Os.29958.2.S1_x_at	5.55407	P	6.73639	P	2.26942		5.77954	P	7.56121	P	3.43824		Os07g0548500	0	0	0	NM_001066463(11)	BGIOSGA025909-TA // locus=Chr07:19832696:19835817:+ // bgi_ris // 11 // ---///LOC_Os07g36400.1 // cDNA|expressed protein gene:LOC_Os07g36400 // rgap // 11 // ---///NM_001066463 // Oryza sativa Japonica Group Os07g0548500 (Os07g0548500) mRNA, complete cds. // refseq // 11 // ---
Os.55278.1.S1_at	4.77218	P	7.29719	P	5.75577		4.68055	P	7.80284	P	8.70765		0	0	0	0	Os04t0223600-01(11)	Os04t0223600-01 // Hypothetical gene. // rapdb // 11 // ---
Os.17317.1.S1_at	5.96374	P	9.78613	P	14.1467		5.66386	M	10.0832	P	21.3967		0	0	0	0	LOC_Os03g03510.2,Os03t0126800-00,LOC_Os03g03510.1,BGIOSGA011542-TA	BGIOSGA011542-TA // locus=Chr03:1742107:1745871:- // bgi_ris // 0 // chrChr3:1515184-1518947(-)///LOC_Os03g03510.1 // cDNA|CAMK_KIN1/SNF1/Nim1_like.15 - CAMK includes calcium/calmodulin depedent protein kinases, expressed gene:LOC_Os03g03510 // rgap // 0 // chrChr3:1514621-1519297(-)///LOC_Os03g03510.2 // cDNA|CAMK_KIN1/SNF1/Nim1_like.15 - CAMK includes calcium/calmodulin depedent protein kinases…
Os.2597.1.S1_at	8.29591	P	9.86645	P	2.97016		7.9268	P	10.0923	P	4.48634		Os10g0503600	0	0016020 // membrane // inferred from electronic annotation///0016021 // integral to membrane // inferred from electronic annotation	0	NM_001071534(11)	BGIOSGA031597-TA // locus=Chr10:18204071:18206648:- // bgi_ris // 9 // ---///LOC_Os10g35980.1 // cDNA|tetraspanin family protein, putative, expressed gene:LOC_Os10g35980 // rgap // 11 // ---///NM_001071534 // Oryza sativa Japonica Group Os10g0503600 (Os10g0503600) mRNA, complete cds. // refseq // 11 // ---///Os10t0503600-01 // Tetraspanin domain containing protein. // rapdb // 9 // ---
Os.24578.1.A1_at	5.67582	P	6.76984	P	2.13469		5.69425	P	7.38213	P	3.22182		Os02g0326200	0	0009536 // plastid // inferred from reviewed computational analysis	0	NM_001053240	LOC_Os02g22070.1 // cDNA|expressed protein gene:LOC_Os02g22070 // rgap // 0 // chrChr2:13127052-13132583(+)///NM_001053240 // Oryza sativa Japonica Group Os02g0326200 (Os02g0326200) mRNA, complete cds. // refseq // 0 // chrChr2:13127177-13132370(+)///Os02t0326200-00 // Nucleotide-binding, alpha-beta plait domain containing protein. // rapdb // 0 // chrChr2:13127177-13132370(+)
Os.8509.1.S1_at	5.88675	P	6.97171	P	2.12132		6.03594	P	7.71388	P	3.19971		Os05g0578600	0005975 // carbohydrate metabolic process // inferred from electronic annotation///0007047 // cellular cell wall organization // inferred from electronic annotation///0008152 // metabolic process // inferred from electronic annotation	0005576 // extracellular region // inferred from electronic annotation	0004650 // polygalacturonase activity // inferred from electronic annotation///0016787 // hydrolase activity // inferred from electronic annotation///0016798 // hydrolase activity, acting on glycosyl bonds // inferred from electronic annotation	NM_001062949	LOC_Os05g50260.1 // cDNA|polygalacturonase, putative, expressed gene:LOC_Os05g50260 // rgap // 11 // ---
Os.54671.1.S1_at	5.43768	A	8.46058	P	8.12803		5.73365	A	9.34825	P	12.2491		Os08g0277200	0044237 // cellular metabolic process // inferred from electronic annotation	0	0000166 // nucleotide binding // inferred from electronic annotation///0003824 // catalytic activity // inferred from electronic annotation///0050662 // coenzyme binding // inferred from electronic annotation	NM_001067970(11)	LOC_Os08g17500.1 // cDNA|cinnamoyl-CoA reductase, putative, expressed gene:LOC_Os08g17500 // rgap // 11 // ---///NM_001067970 // Oryza sativa Japonica Group Os08g0277200 (Os08g0277200) mRNA, complete cds. // refseq // 11 // ---
Os.18033.1.S1_at	8.84094	P	10.1485	P	2.47523		8.40156	P	10.2973	P	3.72105		Os03g0146300	0000278 // mitotic cell cycle // inferred from electronic annotation///0007049 // cell cycle // inferred from electronic annotation///0042023 // DNA endoreduplication // inferred from electronic annotation///0051301 // cell division // inferred from electronic annotation///0051726 // regulation of cell cycle // inferred from electronic annotation	0005634 // nucleus // inferred from electronic annotation///0005737 // cytoplasm // inferred from electronic annotation	0016538 // cyclin-dependent protein kinase regulator activity // inferred from electronic annotation	NM_001055492	BGIOSGA011858-TA // locus=Chr03:3032215:3032686:+ // bgi_ris // 0 // chrChr3:2572062-2572534(+)///LOC_Os03g05300.1 // cDNA|cyclin-dependent kinases regulatory subunit 1, putative, expressed gene:LOC_Os03g05300 // rgap // 0 // chrChr3:2572062-2572534(+)///NM_001055492 // Oryza sativa Japonica Group Os03g0146300 (Os03g0146300) mRNA, complete cds. // refseq // 0 // chrChr3:2571793-2572787(+)///Os03t…
Os.12640.1.S1_at	7.85511	P	9.18885	P	2.52054		7.55151	P	9.4652	P	3.76772		Os01g0878300	0006468 // protein phosphorylation // inferred from electronic annotation///0016310 // phosphorylation // inferred from electronic annotation	0	0004672 // protein kinase activity // inferred from electronic annotation///0004674 // protein serine/threonine kinase activity // inferred from electronic annotation///0004872 // receptor activity // inferred from electronic annotation///0005524 // ATP binding // inferred from electronic annotation///0016301 // kinase activity // inferred from electronic annotation///0016772 // transferase activ…	NM_001051514(11)	LOC_Os01g65650.1 // cDNA|receptor-like protein kinase HAIKU2 precursor, putative, expressed gene:LOC_Os01g65650 // rgap // 11 // ---///NM_001051514 // Oryza sativa Japonica Group Os01g0878300 (Os01g0878300) mRNA, complete cds. // refseq // 11 // ---
Os.11118.1.S1_at	8.89997	P	10.1462	P	2.37227		8.94181	P	10.7659	P	3.54091		Os06g0668200	0006096 // glycolysis // inferred from electronic annotation///0016310 // phosphorylation // inferred from electronic annotation	0005634 // nucleus // inferred from electronic annotation///0005886 // plasma membrane // inferred from electronic annotation///0016020 // membrane // inferred from electronic annotation///0048046 // apoplast // inferred from electronic annotation	0004618 // phosphoglycerate kinase activity // inferred from electronic annotation///0016301 // kinase activity // inferred from electronic annotation///0016740 // transferase activity // inferred from electronic annotation	NM_001064852(9)	LOC_Os06g45710.1 // cDNA|phosphoglycerate kinase protein, putative, expressed gene:LOC_Os06g45710 // rgap // 11 // ---///NM_001064852 // Oryza sativa Japonica Group Os06g0668200 (Os06g0668200) mRNA, complete cds. // refseq // 9 // ---
Os.28617.1.S1_at	4.84297	A	10.0078	P	35.873		4.73512	A	10.4761	P	53.483		Os02g0824500	0	0005886 // plasma membrane // inferred from electronic annotation	0003677 // DNA binding // inferred from electronic annotation	NM_001055111(11)	LOC_Os02g57840.1 // cDNA|remorin C-terminal domain containing protein, putative, expressed gene:LOC_Os02g57840 // rgap // 11 // ---///LOC_Os02g57840.2 // cDNA|remorin C-terminal domain containing protein, putative, expressed gene:LOC_Os02g57840 // rgap // 11 // ---///NM_001055111 // Oryza sativa Japonica Group Os02g0824500 (Os02g0824500) mRNA, complete cds. // refseq // 11 // ---
Os.27648.1.S1_at	10.0655	P	12.0211	P	3.87873		9.76246	P	12.2912	P	5.77059		Os05g0582800	0006508 // proteolysis // inferred from electronic annotation	0005773 // vacuole // inferred from electronic annotation	0004180 // carboxypeptidase activity // inferred from electronic annotation///0004185 // serine-type carboxypeptidase activity // inferred from electronic annotation	NM_001062977(11)	LOC_Os05g50600.1 // cDNA|OsSCP31 - Putative Serine Carboxypeptidase homologue, expressed gene:LOC_Os05g50600 // rgap // 11 // ---///NM_001062977 // Oryza sativa Japonica Group Os05g0582800 (Os05g0582800) mRNA, complete cds. // refseq // 11 // ---
OsAffx.4267.1.S1_at	4.89957	A	6.07007	P	2.2509		4.67699	A	6.42059	P	3.34869		0	0	0	0	LOC_Os05g07080.1(11),BGIOSGA018752-TA(9)	BGIOSGA018752-TA // locus=Chr05:3924410:3926906:- // bgi_ris // 9 // ---///LOC_Os05g07080.1 // cDNA|S-domain receptor-like protein kinase, putative, expressed gene:LOC_Os05g07080 // rgap // 11 // ---
OsAffx.25891.1.S1_at	5.39201	P	9.11064	P	13.165		6.14609	P	10.4377	P	19.5839		0	0	0	0	LOC_Os04g06590.1(11)	LOC_Os04g06590.1 // cDNA|expressed protein gene:LOC_Os04g06590 // rgap // 11 // ---
Os.22660.2.S1_x_at	11.1706	P	12.4566	P	2.43853		11.1145	P	12.9719	P	3.62362		Os02g0161900	0007568 // aging // inferred from electronic annotation///0009751 // response to salicylic acid stimulus // inferred from electronic annotation	0	0	NM_001052515	BGIOSGA007082-TA // locus=Chr02:3940552:3941925:- // bgi_ris // 0 // chrChr2:3340643-3342017(-)///LOC_Os02g06640.1 // cDNA|ubiquitin family protein, putative, expressed gene:LOC_Os02g06640 // rgap // 0 // chrChr2:3340310-3343062(-)///LOC_Os02g06640.3 // cDNA|ubiquitin family protein, putative, expressed gene:LOC_Os02g06640 // rgap // 0 // chrChr2:3340326-3343062(-)///LOC_Os02g06640.4 // cDNA|ubiq…
Os.49224.1.S1_at	5.39164	A	7.36513	P	3.92716		5.50171	A	8.04558	P	5.83151		Os07g0149900	0	0	0016787 // hydrolase activity // inferred from electronic annotation	NM_001065431(11)	LOC_Os07g05550.1 // cDNA|expressed protein gene:LOC_Os07g05550 // rgap // 11 // ---///NM_001065431 // Oryza sativa Japonica Group Os07g0149900 (Os07g0149900) mRNA, complete cds. // refseq // 11 // ---
Os.8700.1.S1_at	8.00834	P	9.95286	P	3.84909		8.97827	P	11.4923	P	5.71225		Os02g0269200	0007017 // microtubule-based process // inferred from electronic annotation	0005875 // microtubule associated complex // inferred from electronic annotation	0	NM_001053051(11)	LOC_Os02g16909.1 // cDNA|dynein light chain type 1 domain containing protein, expressed gene:LOC_Os02g16909 // rgap // 11 // ---///LOC_Os02g16909.2 // cDNA|dynein light chain type 1 domain containing protein, expressed gene:LOC_Os02g16909 // rgap // 11 // ---///NM_001053051 // Oryza sativa Japonica Group Os02g0269200 (Os02g0269200) mRNA, complete cds. // refseq // 11 // ---
Os.10096.2.S1_x_at	8.89994	P	11.3604	P	5.50394		9.27471	P	12.3037	P	8.16248		Os01g0151600	0	0005634 // nucleus // inferred from electronic annotation	0	NM_001048576	BGIOSGA002799-TA // locus=Chr01:3261487:3265323:+ // bgi_ris // 0 // chrChr1:2791468-2795346(+)///LOC_Os01g05830.1 // cDNA|expressed protein gene:LOC_Os01g05830 // rgap // 0 // chrChr1:2791223-2795865(+)///NM_001048576 // Oryza sativa Japonica Group Os01g0151600 (Os01g0151600) mRNA, complete cds. // refseq // 0 // chrChr1:2791417-2795857(+)///Os01t0151600-01 // Conserved hypothetical protein. // …
OsAffx.12442.1.S1_at	6.72618	A	8.32006	P	3.01859		6.17164	A	8.33191	P	4.46998		Os02g0625300	0006468 // protein phosphorylation // inferred from electronic annotation///0016036 // cellular response to phosphate starvation // inferred from electronic annotation///0016310 // phosphorylation // inferred from electronic annotation	0	0000166 // nucleotide binding // inferred from electronic annotation///0004672 // protein kinase activity // inferred from electronic annotation///0004674 // protein serine/threonine kinase activity // inferred from electronic annotation///0005524 // ATP binding // inferred from electronic annotation///0016301 // kinase activity // inferred from electronic annotation///0016772 // transferase acti…	NM_001054013(11)	NM_001054013 // Oryza sativa Japonica Group Os02g0625300 (Os02g0625300) mRNA, complete cds. // refseq // 11 // ---
Os.9788.1.S1_x_at	8.96934	P	10.7206	P	3.3665		9.25369	P	11.5707	P	4.98292		Os01g0787400	0	0	0	NM_001051012(11)	LOC_Os01g57740.1 // cDNA|expressed protein gene:LOC_Os01g57740 // rgap // 11 // ---///NM_001051012 // Oryza sativa Japonica Group Os01g0787400 (Os01g0787400) mRNA, complete cds. // refseq // 11 // ---///Os01t0787400-01 // Conserved hypothetical protein. // rapdb // 9 // ---
Os.9563.1.S1_at	7.50095	P	9.41981	P	3.78123		8.42367	P	10.9066	P	5.59024		Os08g0417000	0055114 // oxidation-reduction process // inferred from electronic annotation	0	0005507 // copper ion binding // inferred from electronic annotation///0016491 // oxidoreductase activity // inferred from electronic annotation///0016702 // oxidoreductase activity, acting on single donors with incorporation of molecular oxygen, incorporation of two atoms of oxygen // inferred from electronic annotation///0016706 // oxidoreductase activity, acting on paired donors, with incorpor…	NM_001068347(11)	LOC_Os08g32160.1 // cDNA|oxidoreductase, 2OG-FeII oxygenase domain containing protein, putative, expressed gene:LOC_Os08g32160 // rgap // 11 // ---///NM_001068347 // Oryza sativa Japonica Group Os08g0417000 (Os08g0417000) mRNA, complete cds. // refseq // 11 // ---
Os.53996.1.S1_at	1.66028	A	7.27003	P	48.832		1.70838	A	7.88059	P	72.114		0	0	0	0	Os08t0425800-02	Os08t0425800-02 // Hypothetical conserved gene. // rapdb // 0 // chrChr8:20464713-20465112(-)
Os.51035.1.S1_at	8.11188	P	10.541	P	5.38568		8.21598	P	11.2072	P	7.95157		Os12g0224000	0007205 // protein kinase C-activating G-protein coupled receptor signaling pathway // inferred from electronic annotation	0	0004143 // diacylglycerol kinase activity // inferred from electronic annotation	NM_001072955(11)	LOC_Os12g12260.1 // cDNA|diacylglycerol kinase 1, putative, expressed gene:LOC_Os12g12260 // rgap // 9 // ---///LOC_Os12g12260.2 // cDNA|diacylglycerol kinase 1, putative, expressed gene:LOC_Os12g12260 // rgap // 11 // ---///NM_001072955 // Oryza sativa Japonica Group Os12g0224000 (Os12g0224000) mRNA, partial cds. // refseq // 11 // ---
Os.37890.1.S1_s_at	7.71537	P	9.44447	P	3.31522		8.20238	P	10.4932	P	4.89349		Os11g0427800	0006508 // proteolysis // inferred from electronic annotation///0006810 // transport // inferred from electronic annotation///0006869 // lipid transport // inferred from electronic annotation	0016023 // cytoplasmic membrane-bounded vesicle // inferred from reviewed computational analysis	0008233 // peptidase activity // inferred from electronic annotation///0008289 // lipid binding // inferred from electronic annotation	NM_001074314(11)	LOC_Os11g24070.1 // cDNA|LTPL10 - Protease inhibitor/seed storage/LTP family protein precursor, expressed gene:LOC_Os11g24070 // rgap // 11 // ---///NM_001074314 // Oryza sativa Japonica Group Os11g0427800 (Os11g0427800) mRNA, complete cds. // refseq // 11 // ---
Os.56072.1.S1_at	8.11209	P	9.30906	P	2.29258		9.08706	P	10.8438	P	3.37934		Os12g0106200	0009965 // leaf morphogenesis // inferred from electronic annotation///0010016 // shoot morphogenesis // inferred from electronic annotation	0	0	NM_001072470(11)	LOC_Os12g01550.1 // cDNA|DUF260 domain containing protein, putative, expressed gene:LOC_Os12g01550 // rgap // 11 // ---///NM_001072470 // Oryza sativa Japonica Group Os12g0106200 (Os12g0106200) mRNA, complete cds. // refseq // 11 // ---
Os.57351.1.S1_at	8.50159	P	10.2779	P	3.42553		8.40581	P	10.7364	P	5.02994		Os01g0720700	0006535 // cysteine biosynthetic process from serine // inferred from electronic annotation///0008652 // cellular amino acid biosynthetic process // inferred from electronic annotation///0019344 // cysteine biosynthetic process // inferred from electronic annotation	0005737 // cytoplasm // inferred from electronic annotation///0005829 // cytosol // inferred from electronic annotation	0009001 // serine O-acetyltransferase activity // inferred from electronic annotation///0016740 // transferase activity // inferred from electronic annotation///0016746 // transferase activity, transferring acyl groups // inferred from electronic annotation	AK111356	AK111356 // /DEF=Oryza sativa (japonica cultivar-group) cDNA clone:002-181-H01, full insert sequence. // gb // --- // ---
Os.1993.1.S1_at	9.33636	P	10.9553	P	3.0714		9.18244	P	11.3524	P	4.49998		Os01g0739500	0	0	0	NM_001050732(11)	LOC_Os01g53730.1 // cDNA|expressed protein gene:LOC_Os01g53730 // rgap // 11 // ---///NM_001050732 // Oryza sativa Japonica Group Os01g0739500 (Os01g0739500) mRNA, complete cds. // refseq // 11 // ---
Os.18981.1.S1_at	6.86625	P	7.98566	P	2.17258		7.16941	P	8.83862	P	3.1804		Os07g0281800	0009688 // abscisic acid biosynthetic process // inferred from electronic annotation///0009851 // auxin biosynthetic process // inferred from electronic annotation///0019760 // glucosinolate metabolic process // inferred from electronic annotation///0055114 // oxidation-reduction process // inferred from electronic annotation	0	0004031 // aldehyde oxidase activity // inferred from electronic annotation///0010293 // abscisic aldehyde oxidase activity // inferred from electronic annotation///0016491 // oxidoreductase activity // inferred from electronic annotation///0018479 // benzaldehyde dehydrogenase (NAD+) activity // inferred from electronic annotation///0018488 // aryl-aldehyde oxidase activity // inferred from elec…	NM_001065912(11)	LOC_Os07g18120.1 // cDNA|aldehyde oxidase, putative, expressed gene:LOC_Os07g18120 // rgap // 11 // ---///NM_001065912 // Oryza sativa Japonica Group Os07g0281800 (Os07g0281800) mRNA, partial cds. // refseq // 11 // ---
Os.10274.3.S1_at	6.36212	P	7.57487	P	2.31779		6.3319	P	8.09419	P	3.39235		Os12g0132300	0	0016020 // membrane // inferred from electronic annotation	0005509 // calcium ion binding // inferred from electronic annotation	NM_001072612(11)	LOC_Os12g03816.1 // cDNA|OsCML3 - Calmodulin-related calcium sensor protein, expressed gene:LOC_Os12g03816 // rgap // 11 // ---///NM_001072612 // Oryza sativa Japonica Group Os12g0132300 (Os12g0132300) mRNA, complete cds. // refseq // 11 // ---
Os.17730.1.S1_at	10.0966	P	11.3553	P	2.39296		9.91051	P	11.7175	P	3.4992		Os02g0621600	0	0	0	NM_001053997	LOC_Os02g40820.1 // cDNA|expressed protein gene:LOC_Os02g40820 // rgap // 11 // ---
OsAffx.5147.1.S1_at	4.98048	A	6.29771	P	2.49187		4.47977	A	6.34115	P	3.63356		Os06g0700650	0006812 // cation transport // inferred from electronic annotation///0006829 // zinc ion transport // inferred from electronic annotation///0008152 // metabolic process // inferred from electronic annotation///0010038 // response to metal ion // inferred from electronic annotation///0010043 // response to zinc ion // inferred from electronic annotation///0015691 // cadmium ion transport // inferr…	0005886 // plasma membrane // inferred from electronic annotation///0016020 // membrane // inferred from electronic annotation	0003824 // catalytic activity // inferred from electronic annotation///0005385 // zinc ion transmembrane transporter activity // inferred from electronic annotation///0005524 // ATP binding // inferred from electronic annotation///0015086 // cadmium ion transmembrane transporter activity // inferred from electronic annotation///0015662 // ATPase activity, coupled to transmembrane movement of ions…	NM_001188052(11)	BGIOSGA020589-TA // locus=Chr06:31327950:31334757:- // bgi_ris // 10 // ---///NM_001188052 // Oryza sativa Japonica Group Os06g0700650 (Os06g0700650) mRNA, partial cds. // refseq // 11 // ---
Os.12633.1.S1_s_at	7.13167	P	11.136	P	16.0479		8.4345	P	12.9816	P	23.3776		Os11g0454300	0	0	0	NM_001074376	LOC_Os11g26790.1 // cDNA|dehydrin, putative, expressed gene:LOC_Os11g26790 // rgap // 11 // ---
OsAffx.23594.1.S1_at	6.13519	A	10.2066	P	16.8125		5.96163	A	10.5757	P	24.4895		Os01g0583100	0006470 // protein dephosphorylation // inferred from electronic annotation///0006970 // response to osmotic stress // inferred from electronic annotation///0009408 // response to heat // inferred from electronic annotation///0009409 // response to cold // inferred from electronic annotation///0009414 // response to water deprivation // inferred from electronic annotation///0009737 // response to…	0005634 // nucleus // inferred from electronic annotation///0008287 // protein serine/threonine phosphatase complex // inferred from electronic annotation	0003824 // catalytic activity // inferred from electronic annotation///0004721 // phosphoprotein phosphatase activity // inferred from electronic annotation///0004722 // protein serine/threonine phosphatase activity // inferred from electronic annotation///0016787 // hydrolase activity // inferred from electronic annotation///0046872 // metal ion binding // inferred from electronic annotation	NM_001049950(11)	BGIOSGA003839-TA // locus=Chr01:25105463:25110747:+ // bgi_ris // 11 // ---///LOC_Os01g40094.1 // cDNA|protein phosphatase 2C, putative, expressed gene:LOC_Os01g40094 // rgap // 11 // ---///NM_001049950 // Oryza sativa Japonica Group Os01g0583100 (Os01g0583100) mRNA, complete cds. // refseq // 11 // ---///Os01t0583100-01 // Similar to Protein phosphatase 2C. // rapdb // 11 // ---
Os.39996.1.S1_at	4.14276	P	5.74127	P	3.02832		3.82031	A	5.95666	P	4.39647		Os01g0524250	0	0	0	CF317048,CF317049,CF318503	CF317048 // /DB_XREF=HD--06-J13.b1 /CLONE=HD--06-J13 // gb // --- // ---///CF317049 // /DB_XREF=HD--06-J13.g1 /CLONE=HD--06-J13 // gb // --- // ---///CF318503 // /DB_XREF=HD--08-K11.b1 /CLONE=HD--08-K11 // gb // --- // ---
OsAffx.21421.1.S1_x_at	6.35199	A	8.79109	P	5.42305		6.50444	P	9.47999	P	7.86559		Os01g0584100	0	0	0	NM_001049952(11)	LOC_Os01g40190.1 // cDNA|retrotransposon protein, putative, unclassified, expressed gene:LOC_Os01g40190 // rgap // 11 // ---///NM_001049952 // Oryza sativa Japonica Group Os01g0584100 (Os01g0584100) mRNA, partial cds. // refseq // 11 // ---
Os.51775.1.S1_at	4.71273	A	12.0447	P	161.121		5.88399	P	13.7512	P	233.496		Os12g0147200	0006979 // response to oxidative stress // inferred from electronic annotation///0009061 // anaerobic respiration // inferred from electronic annotation	0	0	NM_001072685(11)	LOC_Os12g05210.1 // cDNA|expressed protein gene:LOC_Os12g05210 // rgap // 11 // ---///NM_001072685 // Oryza sativa Japonica Group Os12g0147200 (Os12g0147200) mRNA, complete cds. // refseq // 11 // ---
Os.9072.1.S1_at	5.58634	A	8.61775	P	8.17608		6.7704	P	10.3367	P	11.8461		Os11g0496500	0	0016023 // cytoplasmic membrane-bounded vesicle // inferred from reviewed computational analysis	0	NM_001074468(11)	LOC_Os11g30360.1 // cDNA|expressed protein gene:LOC_Os11g30360 // rgap // 11 // ---///NM_001074468 // Oryza sativa Japonica Group Os11g0496500 (Os11g0496500) mRNA, complete cds. // refseq // 11 // ---
Os.16630.1.S1_at	5.25517	A	6.99139	P	3.33161		6.17114	A	8.44221	P	4.8268		Os07g0106900	0	0	0	NM_001065241(11)	NM_001065241 // Oryza sativa Japonica Group Os07g0106900 (Os07g0106900) mRNA, complete cds. // refseq // 11 // ---
OsAffx.4557.1.S1_s_at	6.80783	A	11.7549	P	30.8464		6.54034	A	12.0212	P	44.6577		Os05g0468800	0	0	0	NM_001062337(11)	LOC_Os05g39250.1 // cDNA|phosphatidylethanolamine-binding protein, putative, expressed gene:LOC_Os05g39250 // rgap // 11 // ---///NM_001062337 // Oryza sativa Japonica Group Os05g0468800 (Os05g0468800) mRNA, complete cds. // refseq // 11 // ---
Os.52451.1.A1_at	7.16777	A	11.9617	P	27.7413		6.6479	A	11.9754	P	40.1544		Os09g0457900	0006351 // transcription, DNA-dependent // inferred from electronic annotation///0006355 // regulation of transcription, DNA-dependent // inferred from electronic annotation	0005634 // nucleus // inferred from electronic annotation	0003677 // DNA binding // inferred from electronic annotation///0003700 // sequence-specific DNA binding transcription factor activity // inferred from electronic annotation	NM_001069906(11)	LOC_Os09g28440.1 // cDNA|AP2 domain containing protein, expressed gene:LOC_Os09g28440 // rgap // 11 // ---///NM_001069906 // Oryza sativa Japonica Group Os09g0457900 (Os09g0457900) mRNA, complete cds. // refseq // 11 // ---
OsAffx.15125.1.S1_at	5.49424	A	8.40032	P	7.49577		5.88687	A	9.3191	P	10.7945		Os05g0541400	0	0	0	NM_001187577(11)	BGIOSGA020285-TA // locus=Chr05:28258804:28259838:+ // bgi_ris // 11 // ---///LOC_Os05g46370.1 // cDNA|bHelix-loop-helix transcription factor, putative, expressed gene:LOC_Os05g46370 // rgap // 11 // ---///NM_001187577 // Oryza sativa Japonica Group Os05g0541400 (Os05g0541400) mRNA, complete cds. // refseq // 11 // ---///Os05t0541400-00 // Helix-loop-helix DNA-binding domain containing protein. /…
Os.26696.1.S1_at	11.8469	P	12.8809	P	2.04773		11.3549	P	12.9114	P	2.94128		Os12g0405200	0016120 // carotene biosynthetic process // inferred from electronic annotation	0009507 // chloroplast // inferred from electronic annotation///0009536 // plastid // inferred from reviewed computational analysis///0016020 // membrane // inferred from reviewed computational analysis	0	NM_001073157	LOC_Os12g21710.1 // cDNA|nnrU, putative, expressed gene:LOC_Os12g21710 // rgap // 11 // ---
Os.51120.1.S1_at	5.41477	A	6.54895	M	2.19494		6.33485	A	7.98718	P	3.14341		Os02g0810900	0006355 // regulation of transcription, DNA-dependent // inferred from electronic annotation	0	0003677 // DNA binding // inferred from electronic annotation	NM_001055007(11)	LOC_Os02g56600.1 // cDNA|no apical meristem protein, putative, expressed gene:LOC_Os02g56600 // rgap // 11 // ---///NM_001055007 // Oryza sativa Japonica Group Os02g0810900 (Os02g0810900) mRNA, complete cds. // refseq // 11 // ---
Os.16068.3.S1_at	8.79274	P	10.2106	P	2.67194		8.66001	P	10.5937	P	3.82033		Os02g0707900	0006950 // response to stress // inferred from electronic annotation	0005886 // plasma membrane // inferred from electronic annotation	0	NM_001054414(11)	BGIOSGA005763-TA // locus=Chr02:31118971:31124093:- // bgi_ris // 9 // ---///LOC_Os02g47840.1 // cDNA|universal stress protein domain containing protein, putative, expressed gene:LOC_Os02g47840 // rgap // 11 // ---///NM_001054414 // Oryza sativa Japonica Group Os02g0707900 (Os02g0707900) mRNA, complete cds. // refseq // 11 // ---///Os02t0707900-01 // Rossmann-like alpha/beta/alpha sandwich fold d…
Os.18094.2.S1_a_at	9.27589	P	11.7362	P	5.50338		9.19227	P	12.1673	P	7.86255		Os05g0537400	0006470 // protein dephosphorylation // inferred from electronic annotation///0006970 // response to osmotic stress // inferred from electronic annotation///0009408 // response to heat // inferred from electronic annotation///0009409 // response to cold // inferred from electronic annotation///0009414 // response to water deprivation // inferred from electronic annotation///0009737 // response to…	0005634 // nucleus // inferred from electronic annotation///0008287 // protein serine/threonine phosphatase complex // inferred from electronic annotation	0003824 // catalytic activity // inferred from electronic annotation///0004721 // phosphoprotein phosphatase activity // inferred from electronic annotation///0004722 // protein serine/threonine phosphatase activity // inferred from electronic annotation///0016787 // hydrolase activity // inferred from electronic annotation///0046872 // metal ion binding // inferred from electronic annotation	NM_001062704(11)	BGIOSGA017659-TA // locus=Chr05:28075734:28077926:- // bgi_ris // 11 // ---///LOC_Os05g46040.1 // cDNA|protein phosphatase 2C, putative, expressed gene:LOC_Os05g46040 // rgap // 11 // ---///LOC_Os05g46040.2 // cDNA|protein phosphatase 2C, putative, expressed gene:LOC_Os05g46040 // rgap // 11 // ---///NM_001062704 // Oryza sativa Japonica Group Os05g0537400 (Os05g0537400) mRNA, complete cds. // re…
Os.53987.1.S1_at	6.58187	P	8.53464	P	3.87117		6.91101	P	9.37542	P	5.51902		Os06g0179200	0055085 // transmembrane transport // inferred from electronic annotation///0080167 // response to karrikin // inferred from electronic annotation	0005634 // nucleus // inferred from electronic annotation///0016021 // integral to membrane // inferred from electronic annotation	0	NM_001063503(11)	LOC_Os06g08110.1 // cDNA|nodulin, putative, expressed gene:LOC_Os06g08110 // rgap // 11 // ---///NM_001063503 // Oryza sativa Japonica Group Os06g0179200 (Os06g0179200) mRNA, complete cds. // refseq // 11 // ---
OsAffx.13495.1.S1_x_at	7.22451	P	9.00983	P	3.44695		7.65791	P	9.95467	P	4.91352		0	0	0	0	LOC_Os03g55660.1(11)	LOC_Os03g55660.1 // cDNA|nucleoporin, putative, expressed gene:LOC_Os03g55660 // rgap // 11 // ---
Os.38485.1.S1_at	7.70675	P	12.3059	P	24.2366		8.37155	P	13.4748	P	34.3738		Os03g0386500	0005992 // trehalose biosynthetic process // inferred from electronic annotation///0006950 // response to stress // inferred from electronic annotation///0008152 // metabolic process // inferred from electronic annotation///0046686 // response to cadmium ion // inferred from electronic annotation	0	0003824 // catalytic activity // inferred from electronic annotation///0004805 // trehalose-phosphatase activity // inferred from electronic annotation///0016787 // hydrolase activity // inferred from electronic annotation	NM_001056790(11)	LOC_Os03g26910.1 // cDNA|uncharacterized glycosyl hydrolase Rv2006/MT2062, putative, expressed gene:LOC_Os03g26910 // rgap // 11 // ---///NM_001056790 // Oryza sativa Japonica Group Os03g0386500 (Os03g0386500) mRNA, complete cds. // refseq // 11 // ---
Os.6205.1.S1_a_at	9.48236	P	11.7294	P	4.74699		9.99226	P	12.7421	P	6.72662		Os04g0530500	0	0	0008270 // zinc ion binding // inferred from electronic annotation///0046872 // metal ion binding // inferred from electronic annotation	NM_001059925(11)	BGIOSGA014667-TA // locus=Chr04:25274122:25274883:- // bgi_ris // 9 // ---///LOC_Os04g44820.1 // cDNA|zinc finger, C3HC4 type domain containing protein, expressed gene:LOC_Os04g44820 // rgap // 11 // ---///LOC_Os04g44820.2 // cDNA|zinc finger, C3HC4 type domain containing protein, expressed gene:LOC_Os04g44820 // rgap // 11 // ---///NM_001059925 // Oryza sativa Japonica Group Os04g0530500 (Os04g0…
Os.17730.1.S1_x_at	9.91968	P	11.3175	P	2.63511		9.74321	P	11.6422	P	3.72939		Os02g0621600	0	0	0	NM_001053997	LOC_Os02g40820.1 // cDNA|expressed protein gene:LOC_Os02g40820 // rgap // 11 // ---
Os.55407.1.S1_at	5.29307	A	10.0764	P	27.5377		5.13043	P	10.4126	P	38.9121		Os03g0799300	0	0	0	NM_001058111(11)	NM_001058111 // Oryza sativa Japonica Group Os03g0799300 (Os03g0799300) mRNA, complete cds. // refseq // 11 // ---
Os.31681.1.S1_at	0.18394	A	5.46577	M	38.9037		1.15408	A	6.93277	P	54.8982		Os01g0147800	0	0	0	NM_001048550(11)	LOC_Os01g05480.1 // cDNA|expressed protein gene:LOC_Os01g05480 // rgap // 11 // ---///LOC_Os01g05480.2 // cDNA|expressed protein gene:LOC_Os01g05480 // rgap // 11 // ---///LOC_Os01g05480.3 // cDNA|expressed protein gene:LOC_Os01g05480 // rgap // 11 // ---///NM_001048550 // Oryza sativa Japonica Group Os01g0147800 (Os01g0147800) mRNA, complete cds. // refseq // 11 // ---
Os.38299.1.S1_at	10.0161	P	11.2876	P	2.414		9.61616	P	11.3843	P	3.40612		Os07g0114000	0006470 // protein dephosphorylation // inferred from electronic annotation	0008287 // protein serine/threonine phosphatase complex // inferred from electronic annotation	0003824 // catalytic activity // inferred from electronic annotation///0004721 // phosphoprotein phosphatase activity // inferred from electronic annotation///0004722 // protein serine/threonine phosphatase activity // inferred from electronic annotation///0016787 // hydrolase activity // inferred from electronic annotation///0046872 // metal ion binding // inferred from electronic annotation	NM_001065285(11)	LOC_Os07g02330.1 // cDNA|protein phosphatase 2C, putative, expressed gene:LOC_Os07g02330 // rgap // 11 // ---///NM_001065285 // Oryza sativa Japonica Group Os07g0114000 (Os07g0114000) mRNA, complete cds. // refseq // 11 // ---
OsAffx.29958.1.S1_x_at	9.66229	P	11.2462	P	2.99785		9.80415	P	11.8839	P	4.22723		Os09g0379600	0	0	0	NM_001188881	LOC_Os09g21180.1 // cDNA|homeobox associated leucine zipper, putative, expressed gene:LOC_Os09g21180 // rgap // 11 // ---
Os.9519.1.S1_at	10.8183	P	11.9655	P	2.21494		11.4222	P	13.0624	P	3.11708		Os11g0157200	0051607 // defense response to virus // inferred from electronic annotation	0009505 // plant-type cell wall // inferred from electronic annotation	0	NM_001072331(11)	LOC_Os11g05860.1 // cDNA|harpin-induced protein 1 domain containing protein, expressed gene:LOC_Os11g05860 // rgap // 11 // ---///NM_001072331 // Oryza sativa Japonica Group Os11g0157200 (Os11g0157200) mRNA, complete cds. // refseq // 11 // ---
OsAffx.27459.2.S1_s_at	7.38472	P	9.70863	P	5.00688		8.13017	P	10.947	P	7.04593		Os06g0142300	0	0	0	NM_001063302(11)	LOC_Os06g05000.1 // cDNA|early nodulin 93 ENOD93 protein, putative, expressed gene:LOC_Os06g05000 // rgap // 11 // ---///NM_001063302 // Oryza sativa Japonica Group Os06g0142300 (Os06g0142300) mRNA, complete cds. // refseq // 11 // ---
OsAffx.24035.1.S1_s_at	8.85702	P	10.2046	P	2.54489		8.64916	P	10.4865	P	3.57361		Os01g0970500	0	0	0	NM_001052061	LOC_Os01g73890.1 // cDNA|transcription initiation factor IIA gamma chain, putative, expressed gene:LOC_Os01g73890 // rgap // 11 // ---
Os.9145.1.S1_at	7.45442	P	8.56645	P	2.16149		7.98797	P	9.58943	P	3.03449		Os05g0186300	0006108 // malate metabolic process // inferred from electronic annotation///0046686 // response to cadmium ion // inferred from electronic annotation///0051260 // protein homooligomerization // inferred from electronic annotation///0051289 // protein homotetramerization // inferred from electronic annotation///0055114 // oxidation-reduction process // inferred from electronic annotation	0005618 // cell wall // inferred from electronic annotation///0005829 // cytosol // inferred from electronic annotation///0005886 // plasma membrane // inferred from electronic annotation///0009507 // chloroplast // inferred from electronic annotation///0016020 // membrane // inferred from electronic annotation///0048046 // apoplast // inferred from electronic annotation	0000166 // nucleotide binding // inferred from electronic annotation///0004470 // malic enzyme activity // inferred from electronic annotation///0004473 // malate dehydrogenase (oxaloacetate-decarboxylating) (NADP+) activity // inferred from electronic annotation///0008270 // zinc ion binding // inferred from electronic annotation///0016491 // oxidoreductase activity // inferred from electronic a…	NM_001061367(11)	LOC_Os05g09440.1 // cDNA|NADP-dependent malic enzyme, chloroplast precursor, putative, expressed gene:LOC_Os05g09440 // rgap // 11 // ---///NM_001061367 // Oryza sativa Japonica Group Os05g0186300 (Os05g0186300) mRNA, complete cds. // refseq // 11 // ---
Os.6516.1.S1_at	6.38832	P	14.4175	P	261.23		5.94369	P	14.4622	P	366.716		Os07g0516400	0	0	0	NM_001066318	LOC_Os07g33280.1 // cDNA|expressed protein gene:LOC_Os07g33280 // rgap // 11 // ---
Os.17405.1.S1_a_at	6.54689	P	9.47704	P	7.6219		7.70054	P	11.1196	P	10.6967		Os12g0503000	0015720 // allantoin transport // inferred from electronic annotation///0015857 // uracil transport // inferred from electronic annotation///0042906 // xanthine transport // inferred from electronic annotation	0005886 // plasma membrane // inferred from electronic annotation///0009507 // chloroplast // inferred from electronic annotation///0016020 // membrane // inferred from reviewed computational analysis///0016023 // cytoplasmic membrane-bounded vesicle // inferred from reviewed computational analysis	0005274 // allantoin uptake transmembrane transporter activity // inferred from electronic annotation///0015210 // uracil transmembrane transporter activity // inferred from electronic annotation///0015505 // uracil:cation symporter activity // inferred from electronic annotation///0042907 // xanthine transmembrane transporter activity // inferred from electronic annotation	NM_001073365(11)	LOC_Os12g31860.1 // cDNA|ureide permease, putative, expressed gene:LOC_Os12g31860 // rgap // 11 // ---///LOC_Os12g31860.2 // cDNA|ureide permease, putative, expressed gene:LOC_Os12g31860 // rgap // 11 // ---///LOC_Os12g31860.3 // cDNA|ureide permease, putative, expressed gene:LOC_Os12g31860 // rgap // 11 // ---///LOC_Os12g31860.5 // cDNA|ureide permease, putative, expressed gene:LOC_Os12g31860 //…
Os.46841.1.S1_at	5.02685	P	6.23089	P	2.30384		5.54821	A	7.23622	P	3.22213		Os10g0153900	0006468 // protein phosphorylation // inferred from electronic annotation///0016310 // phosphorylation // inferred from electronic annotation	0	0000166 // nucleotide binding // inferred from electronic annotation///0004672 // protein kinase activity // inferred from electronic annotation///0004674 // protein serine/threonine kinase activity // inferred from electronic annotation///0005524 // ATP binding // inferred from electronic annotation///0016301 // kinase activity // inferred from electronic annotation///0016772 // transferase acti…	NM_001070718(11)	LOC_Os10g06510.1 // cDNA|cyclin-dependent kinase G-1, putative, expressed gene:LOC_Os10g06510 // rgap // 11 // ---///NM_001070718 // Oryza sativa Japonica Group Os10g0153900 (Os10g0153900) mRNA, complete cds. // refseq // 11 // ---
Os.24712.1.A1_s_at	6.97501	P	8.87944	P	3.74361		6.91567	P	9.30392	P	5.23523		Os03g0818200	0044237 // cellular metabolic process // inferred from electronic annotation	0	0000166 // nucleotide binding // inferred from electronic annotation///0003824 // catalytic activity // inferred from electronic annotation///0050662 // coenzyme binding // inferred from electronic annotation	NM_001058241(11)	BGIOSGA013825-TA // locus=Chr03:38689764:38692449:+ // bgi_ris // 9 // ---///LOC_Os03g60380.1 // cDNA|cinnamoyl CoA reductase, putative, expressed gene:LOC_Os03g60380 // rgap // 11 // ---///NM_001058241 // Oryza sativa Japonica Group Os03g0818200 (Os03g0818200) mRNA, complete cds. // refseq // 11 // ---///Os03t0818200-01 // NAD(P)-binding domain containing protein. // rapdb // 9 // ---
Os.55096.1.S1_at	5.16486	A	6.51078	P	2.54192		5.95082	A	7.77289	P	3.53589		Os06g0258000	0	0	0003677 // DNA binding // inferred from electronic annotation	NM_001063857(11)	LOC_Os06g14670.1 // cDNA|ODORANT1, putative, expressed gene:LOC_Os06g14670 // rgap // 11 // ---///NM_001063857 // Oryza sativa Japonica Group Os06g0258000 (Os06g0258000) mRNA, complete cds. // refseq // 11 // ---
OsAffx.29130.2.A1_at	6.19894	A	8.97263	P	6.83857		6.81725	P	10.0663	P	9.5073		0	0	0	0	9637.m01418	9637.m01418 // --- // tigr // --- // ---
Os.53486.1.S1_at	4.21957	A	5.9905	M	3.41274		4.90288	A	7.14805	P	4.74093		Os02g0652100	0	0	0	NM_001054133(9)	LOC_Os02g43560.1 // cDNA|WRKY34, expressed gene:LOC_Os02g43560 // rgap // 10 // ---///NM_001054133 // Oryza sativa Japonica Group Os02g0652100 (Os02g0652100) mRNA, partial cds. // refseq // 9 // ---
Os.53210.1.S1_at	7.32003	P	9.82028	P	5.65786		8.43267	P	11.4067	P	7.85747		Os11g0454000	0006950 // response to stress // inferred from electronic annotation///0009415 // response to water // inferred from electronic annotation	0	0	NM_001074374(11)	LOC_Os11g26760.1 // cDNA|dehydrin, putative, expressed gene:LOC_Os11g26760 // rgap // 11 // ---///NM_001074374 // Oryza sativa Japonica Group Os11g0454000 (Os11g0454000) mRNA, complete cds. // refseq // 11 // ---
OsAffx.12565.1.S1_at	4.69495	A	6.21405	P	2.86612		4.87948	A	6.87118	P	3.97705		Os02g0726500	0	0	0	NM_001054526(11)	BGIOSGA008965-TA // locus=Chr02:32172587:32175709:+ // bgi_ris // 10 // ---///LOC_Os02g49460.1 // cDNA|auxin-independent growth promoter protein, putative, expressed gene:LOC_Os02g49460 // rgap // 11 // ---///NM_001054526 // Oryza sativa Japonica Group Os02g0726500 (Os02g0726500) mRNA, partial cds. // refseq // 11 // ---///Os02t0726500-01 // Protein of unknown function DUF246, plant domain contai…
Os.27683.2.S1_s_at	6.0059	A	7.59564	P	3.00995		5.90042	A	7.96104	P	4.17166		Os03g0247900	0008152 // metabolic process // inferred from electronic annotation///0009737 // response to abscisic acid stimulus // inferred from electronic annotation	0	0016597 // amino acid binding // inferred from electronic annotation	NM_001056087(10)	BGIOSGA012235-TA // locus=Chr03:8368391:8370498:+ // bgi_ris // 11 // ---///LOC_Os03g14370.1 // cDNA|ACT domain containing protein, expressed gene:LOC_Os03g14370 // rgap // 11 // ---///LOC_Os03g14370.2 // cDNA|ACT domain containing protein, expressed gene:LOC_Os03g14370 // rgap // 11 // ---///NM_001056087 // Oryza sativa Japonica Group Os03g0247900 (Os03g0247900) mRNA, complete cds. // refseq // …
Os.10041.1.S1_at	6.00261	P	7.28673	P	2.43534		5.9978	P	7.75222	P	3.37391		Os02g0330200	0	0	0016757 // transferase activity, transferring glycosyl groups // inferred from electronic annotation	NM_001053255(11)	LOC_Os02g22480.1 // cDNA|glycosyltransferase, putative, expressed gene:LOC_Os02g22480 // rgap // 11 // ---///LOC_Os02g22480.2 // cDNA|glycosyltransferase, putative, expressed gene:LOC_Os02g22480 // rgap // 11 // ---///NM_001053255 // Oryza sativa Japonica Group Os02g0330200 (Os02g0330200) mRNA, complete cds. // refseq // 11 // ---
Os.35005.1.S1_x_at	9.51287	P	10.954	P	2.71526		9.17427	P	11.0839	P	3.75702		Os01g0149200///Os01g0149800	0006950 // response to stress // inferred from electronic annotation	0	0005507 // copper ion binding // inferred from electronic annotation///0046872 // metal ion binding // inferred from electronic annotation	NM_001048558,BGIOSGA002389-TA,Os01t0149800-01,NM_001048563	BGIOSGA002389-TA // locus=Chr01:3160509:3161953:- // bgi_ris // 0 // chrChr1:2665431-2668848(-)///NM_001048558 // Oryza sativa Japonica Group Os01g0149200 (Os01g0149200) mRNA, complete cds. // refseq // 0 // chrChr1:2665084-2668967(-)///NM_001048563 // Oryza sativa Japonica Group Os01g0149800 (Os01g0149800) mRNA, complete cds. // refseq // 0 // chrChr1:2665425-2668860(-)///Os01t0149800-01 // Meta…
Os.31326.1.S1_at	4.5628	A	7.93761	P	10.3733		4.39611	A	8.23676	P	14.3269		Os01g0566000	0	0	0	NM_001049895(11)	LOC_Os01g38520.1 // cDNA|expressed protein gene:LOC_Os01g38520 // rgap // 11 // ---///NM_001049895 // Oryza sativa Japonica Group Os01g0566000 (Os01g0566000) mRNA, complete cds. // refseq // 11 // ---
Os.49940.1.S1_at	4.1864	A	6.18723	P	4.00231		4.12143	A	6.58685	P	5.52287		Os04g0185100	0	0	0	NM_001058726(11)	LOC_Os04g10650.1 // cDNA|CDT1A - Putative DNA replication initiation protein, expressed gene:LOC_Os04g10650 // rgap // 11 // ---///NM_001058726 // Oryza sativa Japonica Group Os04g0185100 (Os04g0185100) mRNA, complete cds. // refseq // 11 // ---
Os.35919.1.S1_s_at	6.55056	P	7.79906	P	2.37595		7.56844	P	9.27939	P	3.27376		Os03g0817800	0	0016023 // cytoplasmic membrane-bounded vesicle // inferred from reviewed computational analysis	0	NM_001058237(11)	LOC_Os03g60340.1 // cDNA|leaf senescence related protein, putative, expressed gene:LOC_Os03g60340 // rgap // 11 // ---///NM_001058237 // Oryza sativa Japonica Group Os03g0817800 (Os03g0817800) mRNA, complete cds. // refseq // 11 // ---
OsAffx.15601.1.S1_at	4.60927	A	6.75438	P	4.42328		4.95065	A	7.55612	P	6.0859		0	0	0	0	BGIOSGA022885-TA(9)	BGIOSGA022885-TA // locus=Chr06:15547461:15548156:+ // bgi_ris // 9 // ---
Os.38060.1.S1_a_at	8.34555	P	9.45967	P	2.16464		9.09582	P	10.6697	P	2.97708		Os01g0654100	0006221 // pyrimidine nucleotide biosynthetic process // inferred from electronic annotation	0	0003883 // CTP synthase activity // inferred from electronic annotation	NM_001050280(11)	BGIOSGA004131-TA // locus=Chr01:29720182:29726760:+ // bgi_ris // 11 // ---///LOC_Os01g46570.1 // cDNA|CTP synthase, putative, expressed gene:LOC_Os01g46570 // rgap // 11 // ---///LOC_Os01g46570.3 // cDNA|CTP synthase, putative, expressed gene:LOC_Os01g46570 // rgap // 11 // ---///NM_001050280 // Oryza sativa Japonica Group Os01g0654100 (Os01g0654100) mRNA, complete cds. // refseq // 11 // ---///…
Os.3396.1.S1_at	8.50688	P	10.158	P	3.1407		9.34027	P	11.4485	P	4.31172		Os06g0713000	0	0005622 // intracellular // inferred from reviewed computational analysis///0005622 // intracellular // inferred from electronic annotation	0003677 // DNA binding // inferred from reviewed computational analysis///0008270 // zinc ion binding // inferred from reviewed computational analysis///0008270 // zinc ion binding // inferred from electronic annotation	NM_001065098(11)	LOC_Os06g49880.1 // cDNA|B-box zinc finger family protein, putative, expressed gene:LOC_Os06g49880 // rgap // 11 // ---///LOC_Os06g49880.2 // cDNA|B-box zinc finger family protein, putative, expressed gene:LOC_Os06g49880 // rgap // 11 // ---///NM_001065098 // Oryza sativa Japonica Group Os06g0713000 (Os06g0713000) mRNA, complete cds. // refseq // 11 // ---
Os.25362.1.A1_at	5.65858	P	6.78719	P	2.18648		5.51847	P	7.10391	P	3.00098		0	0	0	0	LOC_Os04g32620.1	LOC_Os04g32620.1 // cDNA|ethylene-responsive transcription factor ERF114, putative, expressed gene:LOC_Os04g32620 // rgap // 0 // chrChr4:19651658-19656024(+)
Os.6014.2.S1_at	5.50791	A	7.3193	P	3.50981		6.26763	A	8.53436	P	4.81233		Os01g0134900	0005975 // carbohydrate metabolic process // inferred from electronic annotation///0008152 // metabolic process // inferred from electronic annotation	0016023 // cytoplasmic membrane-bounded vesicle // inferred from reviewed computational analysis	0003824 // catalytic activity // inferred from electronic annotation///0004553 // hydrolase activity, hydrolyzing O-glycosyl compounds // inferred from electronic annotation///0016787 // hydrolase activity // inferred from electronic annotation///0016798 // hydrolase activity, acting on glycosyl bonds // inferred from electronic annotation///0043169 // cation binding // inferred from electronic a…	NM_001048482(11)	LOC_Os01g04300.1 // cDNA|glycosyl hydrolase family 10 protein, putative, expressed gene:LOC_Os01g04300 // rgap // 11 // ---///NM_001048482 // Oryza sativa Japonica Group Os01g0134900 (Os01g0134900) mRNA, partial cds. // refseq // 11 // ---
Os.12646.1.S1_at	10.9268	P	12.1138	P	2.27673		11.1916	P	12.832	P	3.11744		Os01g0869900	0006468 // protein phosphorylation // inferred from electronic annotation///0006950 // response to stress // inferred from electronic annotation///0009738 // abscisic acid mediated signaling pathway // inferred from electronic annotation///0016310 // phosphorylation // inferred from electronic annotation	0	0000166 // nucleotide binding // inferred from electronic annotation///0004672 // protein kinase activity // inferred from electronic annotation///0004674 // protein serine/threonine kinase activity // inferred from electronic annotation///0005524 // ATP binding // inferred from electronic annotation///0016301 // kinase activity // inferred from electronic annotation///0016740 // transferase acti…	NM_001051465(11)	LOC_Os01g64970.1 // cDNA|CAMK_CAMK_like.11 - CAMK includes calcium/calmodulin depedent protein kinases, expressed gene:LOC_Os01g64970 // rgap // 11 // ---///NM_001051465 // Oryza sativa Japonica Group Os01g0869900 (Os01g0869900) mRNA, complete cds. // refseq // 11 // ---
Os.8221.1.S1_a_at	6.18416	P	7.45483	P	2.41273		6.82631	P	8.54872	P	3.29987		Os04g0430200	0006629 // lipid metabolic process // inferred from electronic annotation///0035556 // intracellular signal transduction // inferred from electronic annotation	0005622 // intracellular // inferred from electronic annotation///0016023 // cytoplasmic membrane-bounded vesicle // inferred from reviewed computational analysis	0004629 // phospholipase C activity // inferred from electronic annotation///0008081 // phosphoric diester hydrolase activity // inferred from electronic annotation	NM_001059352(11)	BGIOSGA015091-TA // locus=Chr04:19241299:19244180:- // bgi_ris // 11 // ---///LOC_Os04g35100.1 // cDNA|phospholipase C, putative, expressed gene:LOC_Os04g35100 // rgap // 11 // ---///NM_001059352 // Oryza sativa Japonica Group Os04g0430200 (Os04g0430200) mRNA, complete cds. // refseq // 11 // ---///Os04t0430200-01 // PLC-like phosphodiesterase, TIM beta/alpha-barrel domain domain containing prote…
Os.7800.1.S1_at	9.36049	P	11.2034	P	3.58732		9.44319	P	11.7372	P	4.90413		Os01g0800300	0	0	0	NM_001051067(11)	LOC_Os01g58620.1 // cDNA|expressed protein gene:LOC_Os01g58620 // rgap // 11 // ---///NM_001051067 // Oryza sativa Japonica Group Os01g0800300 (Os01g0800300) mRNA, complete cds. // refseq // 11 // ---
OsAffx.23821.1.S1_at	4.93473	P	5.98834	P	2.07571		4.95683	A	6.45995	P	2.83456		Os01g0783400	0	0	0	NM_001050988	LOC_Os01g57440.1 // cDNA|DNA repair metallo-beta-lactamase, putative, expressed gene:LOC_Os01g57440 // rgap // 11 // ---
Os.10131.1.S1_a_at	11.0421	P	14.0414	P	7.99661		11.0867	P	14.5338	P	10.9063		Os05g0595100	0006012 // galactose metabolic process // inferred from electronic annotation///0006950 // response to stress // inferred from electronic annotation///0009969 // xyloglucan biosynthetic process // inferred from electronic annotation///0010053 // root epidermal cell differentiation // inferred from electronic annotation///0042546 // cell wall biogenesis // inferred from electronic annotation///004…	0005795 // Golgi stack // inferred from electronic annotation///0005829 // cytosol // inferred from electronic annotation	0000166 // nucleotide binding // inferred from electronic annotation///0003824 // catalytic activity // inferred from electronic annotation///0003978 // UDP-glucose 4-epimerase activity // inferred from electronic annotation///0016853 // isomerase activity // inferred from electronic annotation///0046983 // protein dimerization activity // inferred from electronic annotation///0050662 // coenzyme…	NM_001063047(11)	BGIOSGA020486-TA // locus=Chr05:30972680:30976054:+ // bgi_ris // 10 // ---///LOC_Os05g51670.1 // cDNA|NAD dependent epimerase/dehydratase family protein, putative, expressed gene:LOC_Os05g51670 // rgap // 11 // ---///LOC_Os05g51670.3 // cDNA|NAD dependent epimerase/dehydratase family protein, putative, expressed gene:LOC_Os05g51670 // rgap // 11 // ---///NM_001063047 // Oryza sativa Japonica Gro…
Os.5913.1.S1_at	6.56187	P	7.98478	P	2.68127		7.35945	P	9.22405	P	3.64169		Os04g0676400	0	0005739 // mitochondrion // inferred from reviewed computational analysis	0	NM_001060791	LOC_Os04g57970.1 // cDNA|expressed protein gene:LOC_Os04g57970 // rgap // 11 // ---
Os.5544.1.S1_at	9.53475	P	10.6821	P	2.21514		9.83171	P	11.4206	P	3.0082		Os06g0699500	0	0009507 // chloroplast // inferred from electronic annotation	0	NM_001065007(11)	LOC_Os06g48600.1 // cDNA|macrophage migration inhibitory factor, putative, expressed gene:LOC_Os06g48600 // rgap // 11 // ---///NM_001065007 // Oryza sativa Japonica Group Os06g0699500 (Os06g0699500) mRNA, complete cds. // refseq // 11 // ---
Os.54299.1.S1_at	7.76492	P	9.72198	P	3.88269		7.96287	P	10.3608	P	5.27047		Os06g0211200	0006355 // regulation of transcription, DNA-dependent // inferred from electronic annotation	0	0003700 // sequence-specific DNA binding transcription factor activity // inferred from electronic annotation///0043565 // sequence-specific DNA binding // inferred from electronic annotation///0046983 // protein dimerization activity // inferred from electronic annotation	NM_001063653(10)	LOC_Os06g10880.1 // cDNA|bZIP transcription factor, putative, expressed gene:LOC_Os06g10880 // rgap // 11 // ---///LOC_Os06g10880.2 // cDNA|bZIP transcription factor, putative, expressed gene:LOC_Os06g10880 // rgap // 10 // ---///LOC_Os06g10880.3 // cDNA|bZIP transcription factor, putative, expressed gene:LOC_Os06g10880 // rgap // 11 // ---///NM_001063653 // Oryza sativa Japonica Group Os06g02112…
Os.22660.2.S1_at	8.55783	P	9.6771	P	2.17237		8.41484	P	9.97288	P	2.94455		Os02g0161900	0007568 // aging // inferred from electronic annotation///0009751 // response to salicylic acid stimulus // inferred from electronic annotation	0	0	NM_001052515	BGIOSGA007082-TA // locus=Chr02:3940552:3941925:- // bgi_ris // 0 // chrChr2:3340643-3342017(-)///LOC_Os02g06640.1 // cDNA|ubiquitin family protein, putative, expressed gene:LOC_Os02g06640 // rgap // 0 // chrChr2:3340310-3343062(-)///LOC_Os02g06640.3 // cDNA|ubiquitin family protein, putative, expressed gene:LOC_Os02g06640 // rgap // 0 // chrChr2:3340326-3343062(-)///LOC_Os02g06640.4 // cDNA|ubiq…
Os.8549.1.S1_at	9.45814	P	11.771	P	4.96885		9.55234	P	12.2979	P	6.70672		Os03g0709000	0	0005773 // vacuole // inferred from electronic annotation///0005783 // endoplasmic reticulum // inferred from electronic annotation///0016020 // membrane // inferred from reviewed computational analysis///0016020 // membrane // inferred from electronic annotation///0016023 // cytoplasmic membrane-bounded vesicle // inferred from reviewed computational analysis	0	NM_001057577(11)	LOC_Os03g50130.1 // cDNA|microsomal glutathione S-transferase 3, putative, expressed gene:LOC_Os03g50130 // rgap // 11 // ---///LOC_Os03g50130.2 // cDNA|microsomal glutathione S-transferase 3, putative, expressed gene:LOC_Os03g50130 // rgap // 11 // ---///NM_001057577 // Oryza sativa Japonica Group Os03g0709000 (Os03g0709000) mRNA, complete cds. // refseq // 11 // ---
OsAffx.26318.1.S1_at	6.51171	M	7.76139	P	2.37789		6.2196	P	7.9013	P	3.20806		Os04g0416900	0	0	0	NM_001059302(10)	BGIOSGA016384-TA // locus=Chr04:18442946:18446698:+ // bgi_ris // 11 // ---///LOC_Os04g34000.1 // cDNA|digalactosyldiacylglycerol synthase, chloroplast precursor, putative, expressed gene:LOC_Os04g34000 // rgap // 11 // ---///NM_001059302 // Oryza sativa Japonica Group Os04g0416900 (Os04g0416900) mRNA, complete cds. // refseq // 10 // ---
Os.46884.1.S1_at	7.09992	P	8.56031	P	2.75182		6.98485	P	8.87379	P	3.70363		Os10g0534400	0	0	0	NM_001071695(11)	LOC_Os10g39000.1 // cDNA|expressed protein gene:LOC_Os10g39000 // rgap // 11 // ---///NM_001071695 // Oryza sativa Japonica Group Os10g0534400 (Os10g0534400) mRNA, complete cds. // refseq // 11 // ---
Os.7362.1.S1_at	9.51779	P	12.1857	P	6.35517		9.93546	P	13.0314	P	8.54997		Os07g0684800	0006355 // regulation of transcription, DNA-dependent // inferred from electronic annotation	0	0003677 // DNA binding // inferred from electronic annotation	NM_001067206(11)	LOC_Os07g48550.1 // cDNA|no apical meristem protein, putative, expressed gene:LOC_Os07g48550 // rgap // 11 // ---///NM_001067206 // Oryza sativa Japonica Group Os07g0684800 (Os07g0684800) mRNA, complete cds. // refseq // 11 // ---
Os.38638.4.S1_s_at	5.72132	M	7.35333	P	3.09944		6.85234	P	8.91223	P	4.16953		Os06g0142400	0	0	0	NM_001063303(11)	LOC_Os06g05020.1 // cDNA|early nodulin 93 ENOD93 protein, putative, expressed gene:LOC_Os06g05020 // rgap // 11 // ---///LOC_Os06g05020.2 // cDNA|early nodulin 93 ENOD93 protein, putative, expressed gene:LOC_Os06g05020 // rgap // 11 // ---///NM_001063303 // Oryza sativa Japonica Group Os06g0142400 (Os06g0142400) mRNA, complete cds. // refseq // 11 // ---
Os.996.1.S1_at	10.7093	P	11.7515	P	2.0594		11.0531	P	12.5221	P	2.76836		Os01g0105900	0016310 // phosphorylation // inferred from electronic annotation	0	0016301 // kinase activity // inferred from electronic annotation	NM_001048308(11)	LOC_Os01g01620.1 // cDNA|kinase, pfkB family, putative, expressed gene:LOC_Os01g01620 // rgap // 11 // ---///NM_001048308 // Oryza sativa Japonica Group Os01g0105900 (Os01g0105900) mRNA, complete cds. // refseq // 11 // ---
Os.12633.1.S1_at	6.83657	A	11.6086	P	27.3227		8.1798	A	13.3749	P	36.6326		Os11g0454300	0	0	0	NM_001074376	LOC_Os11g26790.1 // cDNA|dehydrin, putative, expressed gene:LOC_Os11g26790 // rgap // 10 // ---
Os.7348.2.S1_x_at	10.0554	P	11.8207	P	3.39944		10.3482	P	12.5328	P	4.54594		Os08g0498400	0032259 // methylation // inferred from direct assay///0032259 // methylation // inferred from electronic annotation	0	0008168 // methyltransferase activity // inferred from electronic annotation///0008171 // O-methyltransferase activity // inferred from electronic annotation///0008757 // S-adenosylmethionine-dependent methyltransferase activity // inferred from direct assay///0016740 // transferase activity // inferred from electronic annotation///0046872 // metal ion binding // inferred from electronic annotati…	NM_001068678(11)	LOC_Os08g38910.1 // cDNA|caffeoyl-CoA O-methyltransferase, putative, expressed gene:LOC_Os08g38910 // rgap // 11 // ---///LOC_Os08g38910.2 // cDNA|caffeoyl-CoA O-methyltransferase, putative, expressed gene:LOC_Os08g38910 // rgap // 11 // ---///LOC_Os08g38910.3 // cDNA|caffeoyl-CoA O-methyltransferase, putative, expressed gene:LOC_Os08g38910 // rgap // 11 // ---///LOC_Os08g38910.4 // cDNA|caffeoyl…
OsAffx.24957.1.S1_at	6.3279	P	8.94113	P	6.11872		6.61721	P	9.64891	P	8.17776		0	0	0	0	LOC_Os03g03980.1(11),BGIOSGA011777-TA(9),Os03t0131800-00(11)	BGIOSGA011777-TA // locus=Chr03:2047059:2048111:+ // bgi_ris // 9 // ---///LOC_Os03g03980.1 // cDNA|coiled-coil domain-containing protein 124, putative, expressed gene:LOC_Os03g03980 // rgap // 11 // ---///Os03t0131800-00 // Similar to H0211B05.1 protein. // rapdb // 11 // ---
Os.12700.1.S1_at	5.01656	P	9.31612	P	19.6923		6.12631	M	10.8424	P	26.2835		Os10g0516400	0	0	0	NM_001071598	LOC_Os10g37230.1 // cDNA|expressed protein gene:LOC_Os10g37230 // rgap // 11 // ---
Os.6354.1.S1_s_at	9.4007	P	10.5796	P	2.26411		10.0511	P	11.6465	P	3.02189		Os12g0115700	0009813 // flavonoid biosynthetic process // inferred from electronic annotation///0080167 // response to karrikin // inferred from electronic annotation	0	0016853 // isomerase activity // inferred from electronic annotation///0016872 // intramolecular lyase activity // inferred from electronic annotation///0045430 // chalcone isomerase activity // inferred from electronic annotation	NM_001072522(11)	LOC_Os12g02370.2 // cDNA|chalcone--flavonone isomerase, putative, expressed gene:LOC_Os12g02370 // rgap // 11 // ---///LOC_Os12g02370.4 // cDNA|chalcone--flavonone isomerase, putative, expressed gene:LOC_Os12g02370 // rgap // 11 // ---///NM_001072522 // Oryza sativa Japonica Group Os12g0115700 (Os12g0115700) mRNA, complete cds. // refseq // 11 // ---
Os.17677.1.S1_at	6.92241	P	9.07151	P	4.43549		7.03025	P	9.59314	P	5.90889		Os06g0128800	0	0	0	NM_001187652(11)	LOC_Os06g03810.1 // cDNA|expressed protein gene:LOC_Os06g03810 // rgap // 11 // ---///NM_001187652 // Oryza sativa Japonica Group Os06g0128800 (Os06g0128800) mRNA, partial cds. // refseq // 11 // ---
Os.51734.2.S1_at	7.80273	P	8.89017	P	2.12496		7.6447	P	9.14509	P	2.82919		Os02g0709600	0	0005739 // mitochondrion // inferred from reviewed computational analysis	0	NM_001054426(11)	LOC_Os02g47980.1 // cDNA|DUF617 domain containing protein, expressed gene:LOC_Os02g47980 // rgap // 11 // ---///NM_001054426 // Oryza sativa Japonica Group Os02g0709600 (Os02g0709600) mRNA, complete cds. // refseq // 11 // ---
Os.7459.1.S1_at	6.79158	P	9.3034	P	5.70338		7.07114	P	9.99538	P	7.59074		Os08g0120500	0	0	0	NM_001067414	LOC_Os08g02690.1 // cDNA|MA3 domain containing protein, expressed gene:LOC_Os08g02690 // rgap // 11 // ---
Os.50860.1.S1_at	9.45547	P	10.6539	P	2.29495		9.4206	P	11.0315	P	3.05435		Os09g0449800	0	0	0	NM_001069859(11)	NM_001069859 // Oryza sativa Japonica Group Os09g0449800 (Os09g0449800) mRNA, complete cds. // refseq // 11 // ---
Os.33939.1.A1_at	9.26807	P	13.4201	P	17.7783		9.0801	P	13.6425	P	23.6269		Os01g0138500	0	0	0	NM_001048506(9)	LOC_Os01g04590.1 // cDNA|expressed protein gene:LOC_Os01g04590 // rgap // 10 // ---///NM_001048506 // Oryza sativa Japonica Group Os01g0138500 (Os01g0138500) mRNA, complete cds. // refseq // 9 // ---
Os.4379.1.S1_at	10.5424	P	12.1203	P	2.98535		10.4584	P	12.4466	P	3.9674		Os08g0472000	0006351 // transcription, DNA-dependent // inferred from electronic annotation///0006355 // regulation of transcription, DNA-dependent // inferred from direct assay///0006355 // regulation of transcription, DNA-dependent // inferred from electronic annotation///0009738 // abscisic acid mediated signaling pathway // inferred from direct assay///0009738 // abscisic acid mediated signaling pathway /…	0005634 // nucleus // inferred from electronic annotation	0003677 // DNA binding // inferred from electronic annotation///0003700 // sequence-specific DNA binding transcription factor activity // inferred from direct assay///0003700 // sequence-specific DNA binding transcription factor activity // inferred from electronic annotation///0043565 // sequence-specific DNA binding // inferred from electronic annotation///0044212 // transcription regulatory re…	NM_001068553(11)	LOC_Os08g36790.1 // cDNA|bZIP transcription factor, putative, expressed gene:LOC_Os08g36790 // rgap // 11 // ---///NM_001068553 // Oryza sativa Japonica Group Os08g0472000 (Os08g0472000) mRNA, complete cds. // refseq // 11 // ---
Os.48102.1.A1_s_at	6.54578	P	8.36955	P	3.54003		6.66575	P	8.89793	P	4.69843		Os03g0116400	0006508 // proteolysis // inferred from electronic annotation	0005794 // Golgi apparatus // inferred from electronic annotation///0016020 // membrane // inferred from reviewed computational analysis///0016021 // integral to membrane // inferred from electronic annotation	0004252 // serine-type endopeptidase activity // inferred from electronic annotation	NM_001055294(11)	LOC_Os03g02530.1 // cDNA|OsRhmbd7 - Putative Rhomboid homologue, expressed gene:LOC_Os03g02530 // rgap // 11 // ---///NM_001055294 // Oryza sativa Japonica Group Os03g0116400 (Os03g0116400) mRNA, complete cds. // refseq // 11 // ---
Os.20980.1.S1_at	8.4929	P	10.6991	P	4.61475		8.31258	P	10.9268	P	6.12307		Os01g0767600	0	0	0	NM_001050896(11)	LOC_Os01g56180.1 // cDNA|expressed protein gene:LOC_Os01g56180 // rgap // 11 // ---///NM_001050896 // Oryza sativa Japonica Group Os01g0767600 (Os01g0767600) mRNA, complete cds. // refseq // 11 // ---
Os.49245.1.S1_at	6.92339	P	14.4946	P	190.174		6.89554	P	14.8717	P	251.802		Os02g0649300	0006351 // transcription, DNA-dependent // inferred from electronic annotation///0006355 // regulation of transcription, DNA-dependent // inferred from electronic annotation	0005634 // nucleus // inferred from electronic annotation	0000976 // transcription regulatory region sequence-specific DNA binding // inferred from electronic annotation///0003677 // DNA binding // inferred from electronic annotation///0003700 // sequence-specific DNA binding transcription factor activity // inferred from electronic annotation///0043565 // sequence-specific DNA binding // inferred from electronic annotation	NM_001054117	LOC_Os02g43330.1 // cDNA|homeobox associated leucine zipper, putative, expressed gene:LOC_Os02g43330 // rgap // 11 // ---
Os.7098.1.S1_at	4.73431	A	6.79902	P	4.18351		4.92488	A	7.39153	P	5.52762		Os05g0108600	0006508 // proteolysis // inferred from electronic annotation///0010623 // developmental programmed cell death // inferred from electronic annotation	0000325 // plant-type vacuole // inferred from electronic annotation///0005618 // cell wall // inferred from electronic annotation///0005634 // nucleus // inferred from electronic annotation///0016023 // cytoplasmic membrane-bounded vesicle // inferred from reviewed computational analysis	0008233 // peptidase activity // inferred from electronic annotation///0008234 // cysteine-type peptidase activity // inferred from electronic annotation///0016787 // hydrolase activity // inferred from electronic annotation	NM_001060968(11)	LOC_Os05g01810.1 // cDNA|xylem cysteine proteinase 2 precursor, putative, expressed gene:LOC_Os05g01810 // rgap // 11 // ---///NM_001060968 // Oryza sativa Japonica Group Os05g0108600 (Os05g0108600) mRNA, complete cds. // refseq // 11 // ---
Os.13461.1.S1_at	10.5615	P	11.9881	P	2.68823		10.405	P	12.2296	P	3.54206		Os02g0644100	0009408 // response to heat // inferred from electronic annotation///0009644 // response to high light intensity // inferred from electronic annotation///0042542 // response to hydrogen peroxide // inferred from electronic annotation///0046686 // response to cadmium ion // inferred from electronic annotation	0005634 // nucleus // inferred from electronic annotation///0005829 // cytosol // inferred from electronic annotation///0005886 // plasma membrane // inferred from electronic annotation	0	NM_001054098(10)	LOC_Os02g43020.1 // cDNA|heat shock protein STI, putative, expressed gene:LOC_Os02g43020 // rgap // 10 // ---///NM_001054098 // Oryza sativa Japonica Group Os02g0644100 (Os02g0644100) mRNA, complete cds. // refseq // 10 // ---
OsAffx.3132.1.S1_at	4.59056	A	6.12585	P	2.89846		4.75457	A	6.68286	P	3.80602		0	0	0	0	LOC_Os03g04780.1(11)	LOC_Os03g04780.1 // cDNA|RNA recognition motif containing protein, putative, expressed gene:LOC_Os03g04780 // rgap // 11 // ---
Os.15747.1.A1_at	6.83818	P	9.97145	P	8.77418		6.77557	P	10.2981	P	11.4922		Os09g0572400	0006200 // ATP catabolic process // inferred from electronic annotation	0005886 // plasma membrane // inferred from electronic annotation	0000166 // nucleotide binding // inferred from electronic annotation///0005524 // ATP binding // inferred from electronic annotation///0016887 // ATPase activity // inferred from electronic annotation///0017111 // nucleoside-triphosphatase activity // inferred from electronic annotation	NM_001070532	BGIOSGA029228-TA // locus=Chr09:21690034:21692091:- // bgi_ris // 0 // chrChr9:22883865-22885919(-)///LOC_Os09g39910.1 // cDNA|ABC transporter, ATP-binding protein, putative, expressed gene:LOC_Os09g39910 // rgap // 0 // chrChr9:22883146-22887592(-)///LOC_Os09g39910.2 // cDNA|ABC transporter, ATP-binding protein, putative, expressed gene:LOC_Os09g39910 // rgap // 0 // chrChr9:22883146-22887564(-)…
Os.32022.1.S1_at	7.26542	P	11.3045	P	16.4391		7.23668	P	11.6638	P	21.5135		Os07g0563400	0	0	0	NM_001066531(11)	LOC_Os07g37620.1 // cDNA|fiber expressed protein, putative, expressed gene:LOC_Os07g37620 // rgap // 11 // ---///NM_001066531 // Oryza sativa Japonica Group Os07g0563400 (Os07g0563400) mRNA, complete cds. // refseq // 11 // ---
Os.10126.1.S1_at	10.1014	P	11.2863	P	2.27344		9.83953	P	11.4119	P	2.97384		Os09g0412300	0	0	0005509 // calcium ion binding // inferred from electronic annotation	NM_001069691(11)	NM_001069691 // Oryza sativa Japonica Group Os09g0412300 (Os09g0412300) mRNA, partial cds. // refseq // 11 // ---
Os.12560.1.S1_s_at	4.96987	P	6.61859	P	3.13554		6.12714	P	8.16281	P	4.10013		Os01g0110800	0009610 // response to symbiotic fungus // inferred from electronic annotation///0044403 // symbiosis, encompassing mutualism through parasitism // inferred from electronic annotation	0005886 // plasma membrane // inferred from electronic annotation///0009507 // chloroplast // inferred from electronic annotation	0	NM_001048335(11)	LOC_Os01g02060.1 // cDNA|TOO MANY MOUTHS precursor, putative, expressed gene:LOC_Os01g02060 // rgap // 11 // ---///LOC_Os01g02060.2 // cDNA|TOO MANY MOUTHS precursor, putative, expressed gene:LOC_Os01g02060 // rgap // 11 // ---///NM_001048335 // Oryza sativa Japonica Group Os01g0110800 (Os01g0110800) mRNA, complete cds. // refseq // 11 // ---
Os.11471.1.S1_at	5.95554	P	10.8526	P	29.797		6.34942	P	11.6318	P	38.9178		Os04g0639000	0	0	0	NM_001187183(11)	NM_001187183 // Oryza sativa Japonica Group Os04g0639000 (Os04g0639000) mRNA, complete cds. // refseq // 11 // ---
Os.13874.1.S1_x_at	9.23587	P	10.8347	P	3.02889		9.34276	P	11.3257	P	3.95305		Os10g0577500	0005975 // carbohydrate metabolic process // inferred from electronic annotation///0006073 // cellular glucan metabolic process // inferred from electronic annotation	0005618 // cell wall // inferred from electronic annotation///0016023 // cytoplasmic membrane-bounded vesicle // inferred from reviewed computational analysis///0048046 // apoplast // inferred from electronic annotation	0004553 // hydrolase activity, hydrolyzing O-glycosyl compounds // inferred from electronic annotation///0016740 // transferase activity // inferred from electronic annotation///0016762 // xyloglucan:xyloglucosyl transferase activity // inferred from electronic annotation///0016787 // hydrolase activity // inferred from electronic annotation	NM_001072023(11)	LOC_Os10g42670.1 // cDNA|glycosyl hydrolases family 16, putative, expressed gene:LOC_Os10g42670 // rgap // 11 // ---///NM_001072023 // Oryza sativa Japonica Group Os10g0577500 (Os10g0577500) mRNA, complete cds. // refseq // 11 // ---
OsAffx.31409.1.S1_s_at	8.14918	P	9.54644	P	2.63401		8.87793	P	10.6504	P	3.41643		Os11g0622150	0006950 // response to stress // inferred from electronic annotation	0	0	NM_001189731	NM_001189731 // Oryza sativa Japonica Group Os11g0622150 (Os11g0622150) mRNA, complete cds. // refseq // 0 // chrChr11:24267944-24270683(-)///Os11t0621825-00 // Similar to Universal stress protein 1561. // rapdb // 0 // chrChr11:24267569-24268145(-)
Os.52157.1.S1_x_at	6.2057	P	7.56108	P	2.55865		6.54053	M	8.26959	P	3.3151		Os11g0547000	0006355 // regulation of transcription, DNA-dependent // inferred from electronic annotation///0007165 // signal transduction // inferred from electronic annotation///0009637 // response to blue light // inferred from electronic annotation///0009911 // positive regulation of flower development // inferred from electronic annotation///0016567 // protein ubiquitination // inferred from electronic a…	0005634 // nucleus // inferred from electronic annotation	0004871 // signal transducer activity // inferred from electronic annotation///0004872 // receptor activity // inferred from electronic annotation///0009881 // photoreceptor activity // inferred from electronic annotation	NM_001074600(11)	LOC_Os11g34460.1 // cDNA|OsFBO10 - F-box and other domain containing protein, expressed gene:LOC_Os11g34460 // rgap // 11 // ---///LOC_Os11g34460.2 // cDNA|OsFBO10 - F-box and other domain containing protein, expressed gene:LOC_Os11g34460 // rgap // 11 // ---///LOC_Os11g34460.3 // cDNA|OsFBO10 - F-box and other domain containing protein, expressed gene:LOC_Os11g34460 // rgap // 11 // ---///NM_001…
Os.56345.1.S1_at	4.5824	A	6.15692	P	2.97835		5.94404	P	7.89153	P	3.85703		Os05g0339300	0	0	0	NM_001061778(11)	LOC_Os05g27350.1 // cDNA|expressed protein gene:LOC_Os05g27350 // rgap // 11 // ---///NM_001061778 // Oryza sativa Japonica Group Os05g0339300 (Os05g0339300) mRNA, complete cds. // refseq // 11 // ---
Os.20204.2.S1_a_at	4.3961	A	7.68804	P	9.79431		4.38743	A	8.05106	P	12.6724		Os02g0214900	0006351 // transcription, DNA-dependent // inferred from electronic annotation///0006355 // regulation of transcription, DNA-dependent // inferred from electronic annotation///0009294 // DNA mediated transformation // inferred from electronic annotation///0009861 // jasmonic acid and ethylene-dependent systemic resistance // inferred from electronic annotation///0016568 // chromatin modification …	0005634 // nucleus // inferred from electronic annotation	0004407 // histone deacetylase activity // inferred from electronic annotation///0016787 // hydrolase activity // inferred from electronic annotation///0031078 // histone deacetylase activity (H3-K14 specific) // inferred from electronic annotation///0032041 // NAD-dependent histone deacetylase activity (H3-K14 specific) // inferred from electronic annotation///0032129 // histone deacetylase acti…	NM_001052819(11)	LOC_Os02g12350.1 // cDNA|histone deacetylase, putative, expressed gene:LOC_Os02g12350 // rgap // 11 // ---///NM_001052819 // Oryza sativa Japonica Group Os02g0214900 (Os02g0214900) mRNA, complete cds. // refseq // 11 // ---
Os.12986.1.S1_at	8.72905	P	11.0006	P	4.8285		8.97964	P	11.6197	P	6.2335		Os04g0526800	0	0	0	NM_001059899(11)	LOC_Os04g44500.1 // cDNA|GEM, putative, expressed gene:LOC_Os04g44500 // rgap // 11 // ---///NM_001059899 // Oryza sativa Japonica Group Os04g0526800 (Os04g0526800) mRNA, complete cds. // refseq // 11 // ---
Os.39994.1.S1_at	6.12576	P	9.16217	P	8.20448		6.42169	P	9.82612	P	10.5885		Os01g0573200	0	0	0	CF317463,CF317985,CF318279,CF319062,CF319063,CF321779,CF337446	CF317463 // /DB_XREF=HD--07-C18.g1 /CLONE=HD--07-C18 // gb // --- // ---///CF317985 // /DB_XREF=HD--07-O04.g1 /CLONE=HD--07-O04 // gb // --- // ---///CF318279 // /DB_XREF=HD--08-F13.g1 /CLONE=HD--08-F13 // gb // --- // ---///CF319062 // /DB_XREF=HD--09-G24.b1 /CLONE=HD--09-G24 // gb // --- // ---///CF319063 // /DB_XREF=HD--09-G24.g1 /CLONE=HD--09-G24 // gb // --- // ---///CF321779 // /DB_XREF=HD-…
Os.35365.1.S1_at	5.73366	P	7.09794	P	2.57447		7.17289	P	8.90495	P	3.32202		Os06g0506200	0	0016020 // membrane // inferred from reviewed computational analysis///0016020 // membrane // inferred from electronic annotation///0016021 // integral to membrane // inferred from electronic annotation///0016023 // cytoplasmic membrane-bounded vesicle // inferred from reviewed computational analysis	0	NM_001064256(11)	LOC_Os06g30950.1 // cDNA|transporter-related, putative, expressed gene:LOC_Os06g30950 // rgap // 10 // ---///LOC_Os06g30950.2 // cDNA|transporter-related, putative, expressed gene:LOC_Os06g30950 // rgap // 11 // ---///NM_001064256 // Oryza sativa Japonica Group Os06g0506200 (Os06g0506200) mRNA, complete cds. // refseq // 11 // ---
Os.24577.1.S1_at	10.5614	P	11.7127	P	2.2212		10.9761	P	12.4943	P	2.86437		Os12g0582800	0	0016020 // membrane // inferred from reviewed computational analysis///0016020 // membrane // inferred from electronic annotation	0	NM_001073674(11)	LOC_Os12g39320.1 // cDNA|DUF221 domain containing protein, expressed gene:LOC_Os12g39320 // rgap // 11 // ---///NM_001073674 // Oryza sativa Japonica Group Os12g0582800 (Os12g0582800) mRNA, complete cds. // refseq // 11 // ---
Os.51088.1.S1_x_at	10.6983	P	11.7675	P	2.09831		10.3991	P	11.8352	P	2.70582		Os04g0137100	0	0016020 // membrane // inferred from electronic annotation	0	NM_001058638	LOC_Os04g05050.1 // cDNA|pectate lyase precursor, putative, expressed gene:LOC_Os04g05050 // rgap // 0 // chrChr4:2480641-2485914(+)///LOC_Os04g05050.2 // cDNA|pectate lyase precursor, putative, expressed gene:LOC_Os04g05050 // rgap // 0 // chrChr4:2483097-2485914(+)///NM_001058638 // Oryza sativa Japonica Group Os04g0137100 (Os04g0137100) mRNA, complete cds. // refseq // 0 // chrChr4:2480641-248…
Os.29933.1.S1_at	6.65309	A	8.75567	P	4.29478		7.13934	A	9.60769	P	5.5341		Os07g0643700	0008152 // metabolic process // inferred from electronic annotation	0	0016787 // hydrolase activity // inferred from electronic annotation	NM_001066978(11)	LOC_Os07g44910.1 // cDNA|gibberellin receptor GID1L2, putative, expressed gene:LOC_Os07g44910 // rgap // 11 // ---///LOC_Os07g44910.2 // cDNA|gibberellin receptor GID1L2, putative, expressed gene:LOC_Os07g44910 // rgap // 9 // ---///NM_001066978 // Oryza sativa Japonica Group Os07g0643700 (Os07g0643700) mRNA, complete cds. // refseq // 11 // ---
Os.54685.1.S1_at	3.52914	A	4.88503	P	2.55955		4.85564	A	6.57706	P	3.2976		Os11g0239900	0	0009536 // plastid // inferred from reviewed computational analysis	0	NM_001074111(11)	LOC_Os11g13620.1 // cDNA|expressed protein gene:LOC_Os11g13620 // rgap // 11 // ---///NM_001074111 // Oryza sativa Japonica Group Os11g0239900 (Os11g0239900) mRNA, complete cds. // refseq // 11 // ---
OsAffx.7733.1.S1_at	11.2277	P	12.4355	P	2.30989		11.4308	P	12.9969	P	2.96112		Os12g0477400	0006355 // regulation of transcription, DNA-dependent // inferred from electronic annotation	0	0003677 // DNA binding // inferred from electronic annotation	NM_001073289	LOC_Os12g29330.1 // cDNA|no apical meristem protein, putative, expressed gene:LOC_Os12g29330 // rgap // 11 // ---
Os.33687.1.S1_at	7.65851	P	9.72447	P	4.18711		8.00761	P	10.4307	P	5.36309		Os01g0303600	0	0	0008270 // zinc ion binding // inferred from electronic annotation	NM_001049369(11)	BGIOSGA001810-TA // locus=Chr01:12305434:12308021:- // bgi_ris // 11 // ---///LOC_Os01g19800.1 // cDNA|zinc finger, C3HC4 type, putative, expressed gene:LOC_Os01g19800 // rgap // 11 // ---///NM_001049369 // Oryza sativa Japonica Group Os01g0303600 (Os01g0303600) mRNA, complete cds. // refseq // 11 // ---///Os01t0303600-01 // Zinc finger, RING/FYVE/PHD-type domain containing protein. // rapdb // 1…
Os.8031.1.S1_at	5.12421	P	6.83537	P	3.27423		8.1682	P	10.2334	P	4.18479		Os01g0313300	0006351 // transcription, DNA-dependent // inferred from electronic annotation///0006355 // regulation of transcription, DNA-dependent // inferred from electronic annotation	0005634 // nucleus // inferred from electronic annotation	0003677 // DNA binding // inferred from electronic annotation///0003700 // sequence-specific DNA binding transcription factor activity // inferred from electronic annotation	NM_001049403	LOC_Os01g21120.1 // cDNA|AP2 domain containing protein, expressed gene:LOC_Os01g21120 // rgap // 10 // ---
Os.6682.1.A1_s_at	7.12755	P	9.15056	P	4.06431		7.58943	P	9.96587	P	5.19254		Os03g0745200	0	0	0	NM_001057778	LOC_Os03g53360.1 // cDNA|transferase family protein, putative, expressed gene:LOC_Os03g53360 // rgap // 11 // ---
Os.32488.1.S1_at	7.0766	A	8.22582	P	2.21793		9.20335	P	10.7057	P	2.83301		Os07g0413800	0	0	0	NM_001065989(11)	LOC_Os07g23120.1 // cDNA|expressed protein gene:LOC_Os07g23120 // rgap // 11 // ---///NM_001065989 // Oryza sativa Japonica Group Os07g0413800 (Os07g0413800) mRNA, complete cds. // refseq // 11 // ---
Os.15941.2.S1_x_at	5.57861	A	8.50407	P	7.59714		5.33405	A	8.61229	P	9.70169		Os01g0876300	0	0005739 // mitochondrion // inferred from reviewed computational analysis	0	NM_001051503(11)	LOC_Os01g65510.1 // cDNA|OsFBX31 - F-box domain containing protein, expressed gene:LOC_Os01g65510 // rgap // 11 // ---///NM_001051503 // Oryza sativa Japonica Group Os01g0876300 (Os01g0876300) mRNA, complete cds. // refseq // 11 // ---
Os.11305.1.S1_at	6.87917	P	11.775	P	29.7702		7.17757	P	12.4252	P	37.9918		Os12g0478100	0	0	0	NM_001190021(11)	BGIOSGA036201-TA // locus=Chr12:13833352:13834962:- // bgi_ris // 11 // ---///LOC_Os12g29400.1 // cDNA|GRAM domain containing protein, expressed gene:LOC_Os12g29400 // rgap // 11 // ---///NM_001190021 // Oryza sativa Japonica Group Os12g0478100 (Os12g0478100) mRNA, partial cds. // refseq // 11 // ---///Os12t0478200-02 // GRAM domain containing protein. // rapdb // 11 // ---
Os.49074.1.A1_at	8.09482	P	10.3018	P	4.61717		8.71242	P	11.2692	P	5.88408		Os07g0559100	0	0	0	NM_001066514	LOC_Os07g37290.1 // cDNA|expressed protein gene:LOC_Os07g37290 // rgap // 0 // chrChr7:22343451-22343673(+)///NM_001066514 // Oryza sativa Japonica Group Os07g0559100 (Os07g0559100) mRNA, complete cds. // refseq // 0 // chrChr7:22343451-22344451(+)///Os07t0559100-01 // Hypothetical conserved gene. // rapdb // 0 // chrChr7:22343451-22343673(+)
Os.12144.1.S1_a_at	12.0499	P	13.0966	P	2.06572		11.7093	P	13.1054	P	2.63184		Os01g0813400	0006810 // transport // inferred from electronic annotation///0007264 // small GTPase mediated signal transduction // inferred from electronic annotation///0015031 // protein transport // inferred from electronic annotation///0016192 // vesicle-mediated transport // inferred from electronic annotation///0046686 // response to cadmium ion // inferred from electronic annotation	0005622 // intracellular // inferred from electronic annotation///0005773 // vacuole // inferred from electronic annotation///0005794 // Golgi apparatus // inferred from electronic annotation///0005886 // plasma membrane // inferred from electronic annotation///0016020 // membrane // inferred from electronic annotation	0000166 // nucleotide binding // inferred from electronic annotation///0005507 // copper ion binding // inferred from electronic annotation///0005525 // GTP binding // inferred from electronic annotation	NM_001051134(11)	BGIOSGA004678-TA // locus=Chr01:38002632:38004888:+ // bgi_ris // 9 // ---///LOC_Os01g59790.1 // cDNA|ADP-ribosylation factor, putative, expressed gene:LOC_Os01g59790 // rgap // 11 // ---///LOC_Os01g59790.2 // cDNA|ADP-ribosylation factor, putative, expressed gene:LOC_Os01g59790 // rgap // 11 // ---///LOC_Os01g59790.3 // cDNA|ADP-ribosylation factor, putative, expressed gene:LOC_Os01g59790 // rga…
Os.4862.1.S1_at	10.0281	P	12.0608	P	4.09165		10.4939	P	12.8719	P	5.19806		Os02g0736400	0006212 // uracil catabolic process // inferred from electronic annotation///0006222 // UMP biosynthetic process // inferred from electronic annotation///0043562 // cellular response to nitrogen levels // inferred from electronic annotation///0055114 // oxidation-reduction process // inferred from electronic annotation	0005737 // cytoplasm // inferred from electronic annotation///0009507 // chloroplast // inferred from electronic annotation///0009536 // plastid // inferred from electronic annotation	0003824 // catalytic activity // inferred from electronic annotation///0004152 // dihydroorotate dehydrogenase activity // inferred from electronic annotation///0004158 // dihydroorotate oxidase activity // inferred from electronic annotation///0017113 // dihydropyrimidine dehydrogenase (NADP+) activity // inferred from electronic annotation	NM_001054588(11)	BGIOSGA005663-TA // locus=Chr02:32726344:32729738:- // bgi_ris // 9 // ---///LOC_Os02g50350.1 // cDNA|dihydroorotate dihydrogenase protein, putative, expressed gene:LOC_Os02g50350 // rgap // 11 // ---///LOC_Os02g50350.2 // cDNA|dihydroorotate dihydrogenase protein, putative, expressed gene:LOC_Os02g50350 // rgap // 11 // ---///NM_001054588 // Oryza sativa Japonica Group Os02g0736400 (Os02g0736400…
Os.55751.1.S1_at	4.89343	A	6.00534	P	2.16132		4.66681	A	6.12133	P	2.74065		Os07g0570600	0	0	0005507 // copper ion binding // inferred from electronic annotation///0009055 // electron carrier activity // inferred from electronic annotation	NM_001066581(10)	NM_001066581 // Oryza sativa Japonica Group Os07g0570600 (Os07g0570600) mRNA, complete cds. // refseq // 10 // ---
Os.53726.1.S1_at	6.05278	P	7.50894	P	2.74377		7.03647	P	8.83478	P	3.47814		Os07g0147600	0006468 // protein phosphorylation // inferred from electronic annotation///0016310 // phosphorylation // inferred from electronic annotation	0	0000166 // nucleotide binding // inferred from electronic annotation///0004672 // protein kinase activity // inferred from electronic annotation///0004674 // protein serine/threonine kinase activity // inferred from electronic annotation///0005524 // ATP binding // inferred from electronic annotation///0016301 // kinase activity // inferred from electronic annotation///0016772 // transferase acti…	NM_001065422(10)	LOC_Os07g05370.1 // cDNA|TKL_IRAK_CrRLK1L-1.15 - The CrRLK1L-1 subfamily has homology to the CrRLK1L homolog, expressed gene:LOC_Os07g05370 // rgap // 11 // ---///NM_001065422 // Oryza sativa Japonica Group Os07g0147600 (Os07g0147600) mRNA, complete cds. // refseq // 10 // ---
Os.2202.2.S1_x_at	3.23064	A	5.11973	P	3.70402		3.86336	A	6.09145	P	4.68515		Os01g0198100	0031047 // gene silencing by RNA // inferred from electronic annotation	0	0003723 // RNA binding // inferred from electronic annotation///0003968 // RNA-directed RNA polymerase activity // inferred from electronic annotation///0016740 // transferase activity // inferred from electronic annotation///0016779 // nucleotidyltransferase activity // inferred from electronic annotation	NM_001048840(11)	BGIOSGA002193-TA // locus=Chr01:5706845:5723276:- // bgi_ris // 9 // ---///NM_001048840 // Oryza sativa Japonica Group Os01g0198100 (Os01g0198100) mRNA, partial cds. // refseq // 11 // ---///Os01t0198100-01 // RNA-dependent RNA polymerase, eukaryotic-type domain containing protein. // rapdb // 11 // ---
Os.30608.3.S1_at	6.22341	P	7.5229	P	2.46143		5.99487	P	7.6333	P	3.11325		Os02g0630300	0009685 // gibberellin metabolic process // inferred from electronic annotation///0055114 // oxidation-reduction process // inferred from electronic annotation	0	0016491 // oxidoreductase activity // inferred from electronic annotation///0016706 // oxidoreductase activity, acting on paired donors, with incorporation or reduction of molecular oxygen, 2-oxoglutarate as one donor, and incorporation of one atom each of oxygen into both donors // inferred from electronic annotation///0052635 // C-20 gibberellin 2-beta-dioxygenase activity // inferred from elec…	NM_001186155	BGIOSGA005991-TA // locus=Chr02:26898201:26902075:- // bgi_ris // 0 // chrChr2:25199762-25203642(-)///LOC_Os02g41954.1 // cDNA|gibberellin 2-beta-dioxygenase 7, putative, expressed gene:LOC_Os02g41954 // rgap // 0 // chrChr2:25199385-25203742(-)///LOC_Os02g41954.2 // cDNA|gibberellin 2-beta-dioxygenase 7, putative, expressed gene:LOC_Os02g41954 // rgap // 0 // chrChr2:25200604-25203742(-)///NM_00…
Os.6592.1.S1_a_at	9.22517	P	11.1941	P	3.9149		10.812	P	13.1139	P	4.93113		Os05g0134400	0006979 // response to oxidative stress // inferred from electronic annotation///0055114 // oxidation-reduction process // inferred from electronic annotation	0	0004601 // peroxidase activity // inferred from electronic annotation///0020037 // heme binding // inferred from electronic annotation	NM_001061102(11)	LOC_Os05g04380.1 // cDNA|peroxidase precursor, putative, expressed gene:LOC_Os05g04380 // rgap // 11 // ---///LOC_Os05g04380.2 // cDNA|peroxidase precursor, putative, expressed gene:LOC_Os05g04380 // rgap // 11 // ---///NM_001061102 // Oryza sativa Japonica Group Os05g0134400 (Os05g0134400) mRNA, complete cds. // refseq // 11 // ---
Os.8593.1.S1_at	9.27277	P	10.4028	P	2.18858		9.07789	P	10.537	P	2.74943		Os04g0631100	0006810 // transport // inferred from electronic annotation///0055085 // transmembrane transport // inferred from electronic annotation	0016020 // membrane // inferred from reviewed computational analysis///0016020 // membrane // inferred from electronic annotation///0016021 // integral to membrane // inferred from electronic annotation	0005215 // transporter activity // inferred from electronic annotation///0022857 // transmembrane transporter activity // inferred from electronic annotation	NM_001060515(11)	LOC_Os04g53930.1 // cDNA|organic cation transporter protein, putative, expressed gene:LOC_Os04g53930 // rgap // 11 // ---///LOC_Os04g53930.2 // cDNA|organic cation transporter protein, putative, expressed gene:LOC_Os04g53930 // rgap // 11 // ---///NM_001060515 // Oryza sativa Japonica Group Os04g0631100 (Os04g0631100) mRNA, complete cds. // refseq // 11 // ---
Os.38992.1.A1_x_at	8.1633	P	13.322	P	35.721		8.34629	P	13.8287	P	44.7055		0	0	0	0	CF307675,D43281	CF307675 // /DB_XREF=ABF--01-D02.b1 /CLONE=ABF--01-D02 // gb // --- // ---///D43281 // /DB_XREF=D43281 /CLONE=SS173 // gb // --- // ---
Os.27708.1.S1_at	7.94261	P	9.67221	P	3.31636		7.70806	P	9.7539	P	4.12913		Os04g0105400	0	0016020 // membrane // inferred from reviewed computational analysis	0	NM_001058544(11)	BGIOSGA015733-TA // locus=Chr04:374440:377051:- // bgi_ris // 9 // ---///LOC_Os04g01520.1 // cDNA|expressed protein gene:LOC_Os04g01520 // rgap // 11 // ---///NM_001058544 // Oryza sativa Japonica Group Os04g0105400 (Os04g0105400) mRNA, complete cds. // refseq // 11 // ---
Os.17889.2.S1_at	5.20959	A	7.02097	P	3.50978		5.42856	A	7.55592	P	4.36916		Os05g0541000	0	0	0	NM_001062720(11)	NM_001062720 // Oryza sativa Japonica Group Os05g0541000 (Os05g0541000) mRNA, complete cds. // refseq // 11 // ---
Os.13544.1.S1_x_at	10.9951	P	12.8126	P	3.52474		11.2594	P	13.3892	P	4.37686		Os01g0559000	0	0	0	NM_001049874(11)	LOC_Os01g37832.1 // cDNA|thioredoxin, putative, expressed gene:LOC_Os01g37832 // rgap // 11 // ---///LOC_Os01g37832.2 // cDNA|thioredoxin, putative, expressed gene:LOC_Os01g37832 // rgap // 11 // ---///LOC_Os01g37832.3 // cDNA|thioredoxin, putative, expressed gene:LOC_Os01g37832 // rgap // 11 // ---///NM_001049874 // Oryza sativa Japonica Group Os01g0559000 (Os01g0559000) mRNA, complete cds. // r…
Os.26538.1.S1_at	7.74162	P	8.84791	P	2.15291		8.32134	P	9.73965	P	2.67271		Os03g0336200	0006351 // transcription, DNA-dependent // inferred from electronic annotation///0006355 // regulation of transcription, DNA-dependent // inferred from electronic annotation	0005634 // nucleus // inferred from electronic annotation	0003677 // DNA binding // inferred from electronic annotation///0003700 // sequence-specific DNA binding transcription factor activity // inferred from electronic annotation///0043565 // sequence-specific DNA binding // inferred from electronic annotation///0046983 // protein dimerization activity // inferred from electronic annotation	NM_001056574(11)	LOC_Os03g21800.1 // cDNA|bZIP transcription factor family protein, putative, expressed gene:LOC_Os03g21800 // rgap // 11 // ---///NM_001056574 // Oryza sativa Japonica Group Os03g0336200 (Os03g0336200) mRNA, complete cds. // refseq // 11 // ---
Os.49162.1.S1_at	7.61825	P	9.11553	P	2.82309		7.33857	P	9.14752	P	3.50387		Os05g0179000	0	0	0008270 // zinc ion binding // inferred from electronic annotation///0046872 // metal ion binding // inferred from electronic annotation	NM_001061337(11)	LOC_Os05g08610.1 // cDNA|zinc finger family protein, putative, expressed gene:LOC_Os05g08610 // rgap // 11 // ---///LOC_Os05g08610.2 // cDNA|zinc finger family protein, putative, expressed gene:LOC_Os05g08610 // rgap // 11 // ---///LOC_Os05g08610.3 // cDNA|zinc finger family protein, putative, expressed gene:LOC_Os05g08610 // rgap // 11 // ---///LOC_Os05g08610.4 // cDNA|zinc finger family protein…
Os.12821.1.S1_at	9.98362	P	11.0962	P	2.16236		10.0005	P	11.4245	P	2.68333		Os03g0279200	0006334 // nucleosome assembly // inferred from electronic annotation	0000786 // nucleosome // inferred from electronic annotation///0005634 // nucleus // inferred from electronic annotation///0005694 // chromosome // inferred from electronic annotation///0005730 // nucleolus // inferred from electronic annotation	0003677 // DNA binding // inferred from electronic annotation	NM_001056266(11)	LOC_Os03g17100.1 // cDNA|Core histone H2A/H2B/H3/H4 domain containing protein, putative, expressed gene:LOC_Os03g17100 // rgap // 11 // ---///NM_001056266 // Oryza sativa Japonica Group Os03g0279200 (Os03g0279200) mRNA, complete cds. // refseq // 11 // ---
Os.11640.1.S1_at	8.54649	P	9.84256	P	2.45559		9.40289	P	11.0096	P	3.04561		Os04g0677700	0	0	0	NM_001060802(11)	LOC_Os04g58130.1 // cDNA|katanin p80 WD40 repeat-containing subunit B1 homolog 1, putative, expressed gene:LOC_Os04g58130 // rgap // 11 // ---///NM_001060802 // Oryza sativa Japonica Group Os04g0677700 (Os04g0677700) mRNA, partial cds. // refseq // 11 // ---
Os.50366.1.S1_x_at	10.3616	P	12.7013	P	5.06211		10.7872	P	13.4375	P	6.27799		Os10g0401000	0	0	0	NM_001071082(11)	NM_001071082 // Oryza sativa Japonica Group Os10g0401000 (Os10g0401000) mRNA, complete cds. // refseq // 11 // ---
Os.23384.1.A1_at	8.78024	P	9.82633	P	2.06493		8.64955	P	10.0058	P	2.56011		Os07g0596900	0006355 // regulation of transcription, DNA-dependent // inferred from electronic annotation	0	0003700 // sequence-specific DNA binding transcription factor activity // inferred from electronic annotation///0043565 // sequence-specific DNA binding // inferred from electronic annotation	NM_001066708(11)	LOC_Os07g40570.1 // cDNA|WRKY88, expressed gene:LOC_Os07g40570 // rgap // 11 // ---///NM_001066708 // Oryza sativa Japonica Group Os07g0596900 (Os07g0596900) mRNA, complete cds. // refseq // 11 // ---
Os.24548.1.A1_at	7.57428	P	8.58705	P	2.01777		8.07663	P	9.39446	P	2.49291		Os02g0170900	0	0005773 // vacuole // inferred from electronic annotation///0009507 // chloroplast // inferred from electronic annotation	0	NM_001052565(11)	LOC_Os02g07480.1 // cDNA|transglycosylase SLT domain containing protein, expressed gene:LOC_Os02g07480 // rgap // 11 // ---///LOC_Os02g07480.2 // cDNA|transglycosylase SLT domain containing protein, expressed gene:LOC_Os02g07480 // rgap // 11 // ---///NM_001052565 // Oryza sativa Japonica Group Os02g0170900 (Os02g0170900) mRNA, complete cds. // refseq // 11 // ---
Os.34739.1.S1_a_at	7.8448	P	9.41654	P	2.97263		7.86678	P	9.74163	P	3.66764		Os01g0182400	0	0	0	NM_001048753(11)	BGIOSGA002247-TA // locus=Chr01:4780871:4782999:- // bgi_ris // 11 // ---///LOC_Os01g08680.1 // cDNA|myb/SANT domain protein, putative, expressed gene:LOC_Os01g08680 // rgap // 11 // ---///LOC_Os01g08680.2 // cDNA|myb/SANT domain protein, putative, expressed gene:LOC_Os01g08680 // rgap // 11 // ---///NM_001048753 // Oryza sativa Japonica Group Os01g0182400 (Os01g0182400) mRNA, complete cds. // re…
Os.8051.1.S1_at	9.98054	P	11.8309	P	3.60596		10.0238	P	12.1767	P	4.44713		Os11g0704600	0005975 // carbohydrate metabolic process // inferred from electronic annotation///0008152 // metabolic process // inferred from electronic annotation	0005618 // cell wall // inferred from electronic annotation///0016023 // cytoplasmic membrane-bounded vesicle // inferred from reviewed computational analysis	0003824 // catalytic activity // inferred from electronic annotation///0004553 // hydrolase activity, hydrolyzing O-glycosyl compounds // inferred from electronic annotation///0016787 // hydrolase activity // inferred from electronic annotation///0016798 // hydrolase activity, acting on glycosyl bonds // inferred from electronic annotation///0043169 // cation binding // inferred from electronic a…	NM_001075077	LOC_Os11g47820.1 // cDNA|glucan endo-1,3-beta-glucosidase precursor, putative, expressed gene:LOC_Os11g47820 // rgap // 11 // ---///LOC_Os11g47820.2 // cDNA|glucan endo-1,3-beta-glucosidase precursor, putative, expressed gene:LOC_Os11g47820 // rgap // 11 // ---
Os.54349.1.S1_at	8.66923	P	10.2099	P	2.90936		8.8449	P	10.6871	P	3.58551		Os04g0568400	0	0	0	NM_001060124(9)	LOC_Os04g48010.1 // cDNA|WD-40 repeat family protein, putative, expressed gene:LOC_Os04g48010 // rgap // 11 // ---///LOC_Os04g48010.2 // cDNA|WD-40 repeat family protein, putative, expressed gene:LOC_Os04g48010 // rgap // 10 // ---///NM_001060124 // Oryza sativa Japonica Group Os04g0568400 (Os04g0568400) mRNA, complete cds. // refseq // 9 // ---
Os.54410.1.S1_at	5.22303	P	6.66683	P	2.72035		5.69925	A	7.44378	P	3.35086		Os06g0246500	0006096 // glycolysis // inferred from electronic annotation///0008152 // metabolic process // inferred from electronic annotation///0009651 // response to salt stress // inferred from electronic annotation///0046686 // response to cadmium ion // inferred from electronic annotation///0055114 // oxidation-reduction process // inferred from electronic annotation	0005634 // nucleus // inferred from electronic annotation///0005739 // mitochondrion // inferred from electronic annotation///0005829 // cytosol // inferred from electronic annotation///0043231 // intracellular membrane-bounded organelle // inferred from electronic annotation	0004739 // pyruvate dehydrogenase (acetyl-transferring) activity // inferred from electronic annotation///0008270 // zinc ion binding // inferred from electronic annotation///0016624 // oxidoreductase activity, acting on the aldehyde or oxo group of donors, disulfide as acceptor // inferred from electronic annotation///0050897 // cobalt ion binding // inferred from electronic annotation	NM_001063816(10)	LOC_Os06g13720.1 // cDNA|dehydrogenase E1 component domain containing protein, expressed gene:LOC_Os06g13720 // rgap // 10 // ---///NM_001063816 // Oryza sativa Japonica Group Os06g0246500 (Os06g0246500) mRNA, complete cds. // refseq // 10 // ---
Os.53137.1.S1_at	5.13049	A	6.15233	P	2.03052		5.1475	A	6.46852	P	2.49843		Os07g0190600	0	0	0	NM_001065623(11)	NM_001065623 // Oryza sativa Japonica Group Os07g0190600 (Os07g0190600) mRNA, complete cds. // refseq // 11 // ---
Os.7772.2.A1_x_at	8.35796	P	9.41756	P	2.08437		8.53955	P	9.89715	P	2.56258		Os06g0187900	0006397 // mRNA processing // inferred from electronic annotation///0008380 // RNA splicing // inferred from electronic annotation	0005634 // nucleus // inferred from electronic annotation	0000166 // nucleotide binding // inferred from electronic annotation///0003676 // nucleic acid binding // inferred from electronic annotation///0008270 // zinc ion binding // inferred from electronic annotation///0046872 // metal ion binding // inferred from electronic annotation	NM_001063553	LOC_Os06g08840.2 // cDNA|RNA recognition motif containing protein, expressed gene:LOC_Os06g08840 // rgap // 11 // ---///LOC_Os06g08840.7 // cDNA|RNA recognition motif containing protein, expressed gene:LOC_Os06g08840 // rgap // 11 // ---///LOC_Os06g08840.8 // cDNA|RNA recognition motif containing protein, expressed gene:LOC_Os06g08840 // rgap // 10 // ---
Os.47971.1.A1_at	7.20723	A	10.1645	P	7.76639		7.30927	A	10.5633	P	9.54008		Os05g0568600	0	0	0	NM_001062893(11)	LOC_Os05g49350.1 // cDNA|DUF1645 domain containing protein, putative, expressed gene:LOC_Os05g49350 // rgap // 11 // ---///NM_001062893 // Oryza sativa Japonica Group Os05g0568600 (Os05g0568600) mRNA, complete cds. // refseq // 11 // ---
Os.27279.1.A1_at	10.6694	P	14.0685	P	10.5499		10.6878	P	14.3825	P	12.9488		Os03g0386000	0	0	0	NM_001056789(11)	LOC_Os03g26870.1 // cDNA|WD-40 repeat family protein, putative, expressed gene:LOC_Os03g26870 // rgap // 11 // ---///LOC_Os03g26870.2 // cDNA|WD-40 repeat family protein, putative, expressed gene:LOC_Os03g26870 // rgap // 11 // ---///NM_001056789 // Oryza sativa Japonica Group Os03g0386000 (Os03g0386000) mRNA, complete cds. // refseq // 11 // ---
OsAffx.30790.1.S1_at	6.27118	P	7.62315	P	2.55261		6.82266	P	8.46905	P	3.1305		Os11g0123400	0	0016023 // cytoplasmic membrane-bounded vesicle // inferred from reviewed computational analysis	0	NM_001072147	BGIOSGA034595-TA // locus=Chr11:753438:758323:- // bgi_ris // 0 // chrChr11:1071720-1076607(-)///BGIOSGA036736-TA // locus=Chr12:1248535:1253254:- // bgi_ris // 0 // chrChr11:1071720-1076421(-)///LOC_Os11g03050.1 // cDNA|cytidylyltransferase domain containing protein, expressed gene:LOC_Os11g03050 // rgap // 0 // chrChr11:1071345-1076828(-)///NM_001072147 // Oryza sativa Japonica Group Os11g01234…
Os.44850.1.S1_at	6.71429	P	7.85887	P	2.21083		6.89185	P	8.32919	P	2.70821		Os06g0109500	0	0005886 // plasma membrane // inferred from electronic annotation	0016787 // hydrolase activity // inferred from electronic annotation	NM_001063112(11)	BGIOSGA022084-TA // locus=Chr06:632120:632890:- // bgi_ris // 10 // ---///LOC_Os06g01990.1 // cDNA|phosphoglycolate phosphatase, plasmid, putative, expressed gene:LOC_Os06g01990 // rgap // 11 // ---///NM_001063112 // Oryza sativa Japonica Group Os06g0109500 (Os06g0109500) mRNA, complete cds. // refseq // 11 // ---///Os06t0109500-01 // Similar to Beta-phosphoglucomutase. // rapdb // 11 // ---
Os.50397.1.S1_at	4.6496	A	6.38873	P	3.33835		5.32535	A	7.35104	P	4.07186		Os03g0204100	0016043 // cellular component organization // inferred from electronic annotation///0030036 // actin cytoskeleton organization // inferred from electronic annotation	0016020 // membrane // inferred from electronic annotation///0016021 // integral to membrane // inferred from electronic annotation///0016023 // cytoplasmic membrane-bounded vesicle // inferred from reviewed computational analysis	0003779 // actin binding // inferred from electronic annotation	NM_001055844(11)	LOC_Os03g10680.1 // cDNA|formin-like protein 6 precursor, putative, expressed gene:LOC_Os03g10680 // rgap // 11 // ---///NM_001055844 // Oryza sativa Japonica Group Os03g0204100 (Os03g0204100) mRNA, complete cds. // refseq // 11 // ---
Os.54569.1.S1_x_at	9.09457	P	10.8627	P	3.40608		9.39813	P	11.4524	P	4.15341		Os06g0637500	0	0	0003677 // DNA binding // inferred from electronic annotation	NM_001064683(11)	LOC_Os06g43090.1 // cDNA|MYB transcription factor TaMYB1, putative, expressed gene:LOC_Os06g43090 // rgap // 11 // ---///NM_001064683 // Oryza sativa Japonica Group Os06g0637500 (Os06g0637500) mRNA, complete cds. // refseq // 11 // ---
Os.50720.1.A1_at	0	A	4.27395	P	19.3458		0	A	4.55428	P	23.495		0	0	0	0	AJ532517	AJ532517 // /DEF=Oryza sativa Z271 snoRNA. // gb // --- // ---
Os.10184.1.S1_s_at	11.8525	P	12.8526	P	2.00001		11.86	P	13.1377	P	2.42445		Os06g0232000	0	0	0	NM_001063759(11)	LOC_Os06g12580.1 // cDNA|pro-resilin precursor, putative, expressed gene:LOC_Os06g12580 // rgap // 11 // ---///NM_001063759 // Oryza sativa Japonica Group Os06g0232000 (Os06g0232000) mRNA, complete cds. // refseq // 11 // ---
Os.27906.1.S1_a_at	9.25892	P	13.31	P	16.5768		9.4616	P	13.7901	P	20.0915		Os01g0846300	0006470 // protein dephosphorylation // inferred from electronic annotation///0009409 // response to cold // inferred from electronic annotation///0009414 // response to water deprivation // inferred from electronic annotation///0009737 // response to abscisic acid stimulus // inferred from electronic annotation///0009738 // abscisic acid mediated signaling pathway // inferred from electronic ann…	0008287 // protein serine/threonine phosphatase complex // inferred from electronic annotation///0016020 // membrane // inferred from electronic annotation///0016021 // integral to membrane // inferred from electronic annotation	0003824 // catalytic activity // inferred from electronic annotation///0004721 // phosphoprotein phosphatase activity // inferred from electronic annotation///0004722 // protein serine/threonine phosphatase activity // inferred from electronic annotation///0016787 // hydrolase activity // inferred from electronic annotation///0046872 // metal ion binding // inferred from electronic annotation	NM_001051323(11)	LOC_Os01g62760.1 // cDNA|protein phosphatase 2C, putative, expressed gene:LOC_Os01g62760 // rgap // 11 // ---///NM_001051323 // Oryza sativa Japonica Group Os01g0846300 (Os01g0846300) mRNA, complete cds. // refseq // 11 // ---
Os.9471.1.S1_a_at	11.9094	P	12.9632	P	2.07596		11.7252	P	13.0547	P	2.51321		Os08g0519400	0	0005783 // endoplasmic reticulum // inferred from electronic annotation///0005886 // plasma membrane // inferred from electronic annotation	0	NM_001068794(11)	LOC_Os08g40790.1 // cDNA|DNA repair ATPase-related, putative, expressed gene:LOC_Os08g40790 // rgap // 11 // ---///LOC_Os08g40790.2 // cDNA|DNA repair ATPase-related, putative, expressed gene:LOC_Os08g40790 // rgap // 11 // ---///LOC_Os08g40790.3 // cDNA|DNA repair ATPase-related, putative, expressed gene:LOC_Os08g40790 // rgap // 11 // ---///LOC_Os08g40790.4 // cDNA|DNA repair ATPase-related, pu…
Os.39915.1.A1_s_at	0	A	6.30226	P	78.9167		0.17091	A	6.74696	P	95.4088		0	0	0	0	LOC_Os06g02650.1(11)	LOC_Os06g02650.1 // cDNA|retrotransposon protein, putative, unclassified, expressed gene:LOC_Os06g02650 // rgap // 11 // ---
Os.11355.1.S1_at	10.4381	P	13.2743	P	7.14136		10.1879	P	13.2954	P	8.619		Os05g0438800	0	0005737 // cytoplasm // inferred from electronic annotation///0005856 // cytoskeleton // inferred from electronic annotation	0000166 // nucleotide binding // inferred from electronic annotation///0005524 // ATP binding // inferred from electronic annotation	NM_001062196(11)	LOC_Os05g36290.1 // cDNA|actin, putative, expressed gene:LOC_Os05g36290 // rgap // 11 // ---///NM_001062196 // Oryza sativa Japonica Group Os05g0438800 (Os05g0438800) mRNA, complete cds. // refseq // 11 // ---
Os.8481.2.S1_at	6.8009	P	7.86866	P	2.09617		6.76591	P	8.10412	P	2.52836		Os03g0237500	0	0	0	NM_001056030	LOC_Os03g13450.1 // cDNA|expressed protein gene:LOC_Os03g13450 // rgap // 11 // ---///LOC_Os03g13450.2 // cDNA|expressed protein gene:LOC_Os03g13450 // rgap // 11 // ---
Os.49137.1.S1_at	7.83819	P	9.6369	P	3.47908		7.94511	P	10.0112	P	4.18757		Os03g0231300	0	0	0	NM_001055994(11)	LOC_Os03g12879.1 // cDNA|expressed protein gene:LOC_Os03g12879 // rgap // 11 // ---///NM_001055994 // Oryza sativa Japonica Group Os03g0231300 (Os03g0231300) mRNA, complete cds. // refseq // 11 // ---
Os.47801.1.S1_at	7.26746	P	8.7379	P	2.77106		8.31043	P	10.0469	P	3.3321		Os05g0210100	0006629 // lipid metabolic process // inferred from electronic annotation	0	0016787 // hydrolase activity // inferred from electronic annotation///0016788 // hydrolase activity, acting on ester bonds // inferred from electronic annotation	NM_001061448(11)	LOC_Os05g11950.1 // cDNA|GDSL-like lipase/acylhydrolase, putative, expressed gene:LOC_Os05g11950 // rgap // 11 // ---///LOC_Os05g11950.2 // cDNA|GDSL-like lipase/acylhydrolase, putative, expressed gene:LOC_Os05g11950 // rgap // 11 // ---///NM_001061448 // Oryza sativa Japonica Group Os05g0210100 (Os05g0210100) mRNA, complete cds. // refseq // 11 // ---
Os.7452.1.S1_at	6.49685	P	9.50436	P	8.04176		7.5821	P	10.8547	P	9.66381		Os05g0456300	0046686 // response to cadmium ion // inferred from electronic annotation///0055114 // oxidation-reduction process // inferred from electronic annotation	0005634 // nucleus // inferred from electronic annotation///0005829 // cytosol // inferred from electronic annotation	0016491 // oxidoreductase activity // inferred from electronic annotation	NM_001062266(11)	LOC_Os05g38230.1 // cDNA|oxidoreductase, aldo/keto reductase family protein, putative, expressed gene:LOC_Os05g38230 // rgap // 11 // ---///LOC_Os05g38230.2 // cDNA|oxidoreductase, aldo/keto reductase family protein, putative, expressed gene:LOC_Os05g38230 // rgap // 11 // ---///LOC_Os05g38230.3 // cDNA|oxidoreductase, aldo/keto reductase family protein, putative, expressed gene:LOC_Os05g38230 //…
Os.50433.1.S1_at	7.01671	P	9.82451	P	7.00216		6.97479	P	10.0474	P	8.41318		Os07g0296000	0	0009536 // plastid // inferred from reviewed computational analysis	0	NM_001065944	NM_001065944 // Oryza sativa Japonica Group Os07g0296000 (Os07g0296000) mRNA, partial cds. // refseq // 0 // chrChr7:11576648-11586236(+)
Os.45897.1.S1_at	4.24848	P	5.89891	P	3.13927		4.52659	P	6.4394	P	3.76543		Os01g0772400	0	0	0	NM_001050926	BGIOSGA004532-TA // locus=Chr01:35903363:35905728:+ // bgi_ris // 0 // chrChr1:32608680-32611045(+)///LOC_Os01g56560.1 // cDNA|cyclase/dehydrase family protein, expressed gene:LOC_Os01g56560 // rgap // 0 // chrChr1:32608680-32611045(+)///NM_001050926 // Oryza sativa Japonica Group Os01g0772400 (Os01g0772400) mRNA, complete cds. // refseq // 0 // chrChr1:32608680-32611045(+)///Os01t0772400-00 // S…
Os.20524.1.S1_at	9.20036	P	10.3567	P	2.22897		9.35387	P	10.7704	P	2.66941		Os01g0673900	0	0	0008270 // zinc ion binding // inferred from electronic annotation///0046872 // metal ion binding // inferred from electronic annotation	NM_001050371(11)	NM_001050371 // Oryza sativa Japonica Group Os01g0673900 (Os01g0673900) mRNA, partial cds. // refseq // 11 // ---
Os.53323.1.S1_s_at	8.43127	P	9.51611	P	2.12113		8.57249	P	9.91602	P	2.53771		Os06g0714900	0006468 // protein phosphorylation // inferred from electronic annotation	0005886 // plasma membrane // inferred from electronic annotation	0000166 // nucleotide binding // inferred from electronic annotation///0004672 // protein kinase activity // inferred from electronic annotation///0004674 // protein serine/threonine kinase activity // inferred from electronic annotation///0005524 // ATP binding // inferred from electronic annotation///0016772 // transferase activity, transferring phosphorus-containing groups // inferred from ele…	NM_001065114(11)	LOC_Os06g50100.1 // cDNA|tyrosine protein kinase domain containing protein, putative, expressed gene:LOC_Os06g50100 // rgap // 11 // ---///NM_001065114 // Oryza sativa Japonica Group Os06g0714900 (Os06g0714900) mRNA, complete cds. // refseq // 11 // ---
Os.34258.1.S1_at	10.2175	P	11.5021	P	2.43622		10.3309	P	11.8733	P	2.91277		Os01g0783500	0006950 // response to stress // inferred from electronic annotation	0005829 // cytosol // inferred from electronic annotation///0005886 // plasma membrane // inferred from electronic annotation	0	NM_001050989	BGIOSGA000690-TA // locus=Chr01:36581877:36584616:- // bgi_ris // 0 // chrChr1:33198745-33201485(-)///LOC_Os01g57450.1 // cDNA|universal stress protein domain containing protein, putative, expressed gene:LOC_Os01g57450 // rgap // 0 // chrChr1:33200666-33201485(-)///NM_001050989 // Oryza sativa Japonica Group Os01g0783500 (Os01g0783500) mRNA, complete cds. // refseq // 0 // chrChr1:33198607-332017…
Os.8271.1.S1_at	8.59563	P	10.719	P	4.35711		8.79911	P	11.1797	P	5.20737		Os01g0901000	0016567 // protein ubiquitination // inferred from electronic annotation	0000151 // ubiquitin ligase complex // inferred from electronic annotation///0009507 // chloroplast // inferred from electronic annotation	0004842 // ubiquitin-protein ligase activity // inferred from electronic annotation	NM_001051643(11)	LOC_Os01g67500.1 // cDNA|armadillo/beta-catenin repeat family protein, putative, expressed gene:LOC_Os01g67500 // rgap // 11 // ---///LOC_Os01g67500.3 // cDNA|armadillo/beta-catenin repeat family protein, putative, expressed gene:LOC_Os01g67500 // rgap // 11 // ---///NM_001051643 // Oryza sativa Japonica Group Os01g0901000 (Os01g0901000) mRNA, complete cds. // refseq // 11 // ---
Os.8809.1.S1_s_at	9.36853	P	10.7782	P	2.65674		9.43396	P	11.0999	P	3.1732		Os03g0374575	0	0	0	NM_001186514	LOC_Os03g25770.1 // cDNA|RNA recognition motif containing protein, putative, expressed gene:LOC_Os03g25770 // rgap // 11 // ---///LOC_Os03g25770.2 // cDNA|RNA recognition motif containing protein, putative, expressed gene:LOC_Os03g25770 // rgap // 11 // ---
Os.34372.1.S1_at	7.04431	P	11.2552	P	18.5182		6.82114	P	11.2878	P	22.1102		Os06g0698300	0006470 // protein dephosphorylation // inferred from electronic annotation///0042742 // defense response to bacterium // inferred from electronic annotation	0005886 // plasma membrane // inferred from electronic annotation///0008287 // protein serine/threonine phosphatase complex // inferred from electronic annotation	0003824 // catalytic activity // inferred from electronic annotation///0004721 // phosphoprotein phosphatase activity // inferred from electronic annotation///0004722 // protein serine/threonine phosphatase activity // inferred from electronic annotation///0016787 // hydrolase activity // inferred from electronic annotation///0046872 // metal ion binding // inferred from electronic annotation	NM_001064999(11)	LOC_Os06g48300.1 // cDNA|protein phosphatase 2C, putative, expressed gene:LOC_Os06g48300 // rgap // 11 // ---///NM_001064999 // Oryza sativa Japonica Group Os06g0698300 (Os06g0698300) mRNA, complete cds. // refseq // 11 // ---
Os.18087.1.S1_at	11.4347	P	12.5487	P	2.16444		11.6243	P	12.9934	P	2.58292		Os03g0419100	0	0005634 // nucleus // inferred from electronic annotation	0	NM_001056913(11)	BGIOSGA012883-TA // locus=Chr03:19565690:19568421:+ // bgi_ris // 9 // ---///LOC_Os03g30570.1 // cDNA|protein of unknown function DUF1675 domain containing protein, expressed gene:LOC_Os03g30570 // rgap // 11 // ---///LOC_Os03g30570.2 // cDNA|protein of unknown function DUF1675 domain containing protein, expressed gene:LOC_Os03g30570 // rgap // 11 // ---///NM_001056913 // Oryza sativa Japonica Gr…
Os.18388.1.S1_at	4.16426	A	6.05693	P	3.71323		4.40584	P	6.55252	P	4.42808		Os01g0691100	0006869 // lipid transport // inferred from electronic annotation	0	0	NM_001050467(11)	LOC_Os01g49640.1 // cDNA|LTPL149 - Protease inhibitor/seed storage/LTP family protein precursor, expressed gene:LOC_Os01g49640 // rgap // 11 // ---///NM_001050467 // Oryza sativa Japonica Group Os01g0691100 (Os01g0691100) mRNA, complete cds. // refseq // 11 // ---
Os.50268.1.S1_at	10.2854	P	11.7432	P	2.74703		10.1341	P	11.846	P	3.2758		Os05g0531000	0	0	0	NM_001062665(10)	LOC_Os05g45440.1 // cDNA|expressed protein gene:LOC_Os05g45440 // rgap // 10 // ---///NM_001062665 // Oryza sativa Japonica Group Os05g0531000 (Os05g0531000) mRNA, complete cds. // refseq // 10 // ---
Os.13917.1.S1_at	7.90334	P	10.2802	P	5.19392		8.26341	P	10.8929	P	6.18815		Os05g0566800	0009631 // cold acclimation // inferred from electronic annotation///0009737 // response to abscisic acid stimulus // inferred from electronic annotation///0042631 // cellular response to water deprivation // inferred from electronic annotation///0070417 // cellular response to cold // inferred from electronic annotation	0009507 // chloroplast // inferred from electronic annotation///0009535 // chloroplast thylakoid membrane // inferred from electronic annotation///0009941 // chloroplast envelope // inferred from electronic annotation///0031357 // integral to chloroplast inner membrane // inferred from electronic annotation	0	NM_001062881(10)	BGIOSGA017548-TA // locus=Chr05:29543396:29545222:- // bgi_ris // 9 // ---///LOC_Os05g49170.1 // cDNA|cold acclimation protein WCOR413, putative, expressed gene:LOC_Os05g49170 // rgap // 10 // ---///NM_001062881 // Oryza sativa Japonica Group Os05g0566800 (Os05g0566800) mRNA, complete cds. // refseq // 10 // ---
Os.55105.1.S1_at	8.04071	P	9.39703	P	2.56032		8.0961	P	9.70461	P	3.04937		Os07g0571300	0	0	0	NM_001066585(10)	LOC_Os07g38370.1 // cDNA|expressed protein gene:LOC_Os07g38370 // rgap // 10 // ---///NM_001066585 // Oryza sativa Japonica Group Os07g0571300 (Os07g0571300) mRNA, complete cds. // refseq // 10 // ---
Os.49256.1.S1_at	9.09631	P	10.1737	P	2.11017		8.86523	P	10.1942	P	2.51225		Os08g0243100	0006633 // fatty acid biosynthetic process // inferred from electronic annotation///0009059 // macromolecule biosynthetic process // inferred from electronic annotation	0	0000287 // magnesium ion binding // inferred from electronic annotation///0008897 // holo-[acyl-carrier-protein] synthase activity // inferred from electronic annotation	NM_001067880(11)	LOC_Os08g14490.1 // cDNA|dehydrogenase-phosphopantetheinyltransferase, putative, expressed gene:LOC_Os08g14490 // rgap // 11 // ---///NM_001067880 // Oryza sativa Japonica Group Os08g0243100 (Os08g0243100) mRNA, complete cds. // refseq // 11 // ---
OsAffx.23225.1.S1_at	7.31046	P	8.3771	P	2.09455		7.45842	P	8.77536	P	2.49137		Os01g0235400	0006886 // intracellular protein transport // inferred from electronic annotation	0005622 // intracellular // inferred from electronic annotation	0	NM_001049057	BGIOSGA002054-TA // locus=Chr01:8110659:8120086:- // bgi_ris // 0 // chrChr1:7473270-7482688(-)///LOC_Os01g13430.1 // cDNA|importin-alpha re-exporter, putative, expressed gene:LOC_Os01g13430 // rgap // 0 // chrChr1:7477640-7482775(-)///NM_001049057 // Oryza sativa Japonica Group Os01g0235400 (Os01g0235400) mRNA, partial cds. // refseq // 0 // chrChr1:7477677-7481366(-)///Os01t0235400-02 // Simila…
OsAffx.30538.1.S1_x_at	10.2816	P	12.6659	P	5.22092		10.7283	P	13.3622	P	6.2071		Os10g0401000	0	0	0	NM_001071082(11)	NM_001071082 // Oryza sativa Japonica Group Os10g0401000 (Os10g0401000) mRNA, complete cds. // refseq // 11 // ---
Os.27111.1.S1_at	7.05788	P	8.08319	P	2.03539		7.47196	P	8.7415	P	2.41085		Os07g0546400	0007165 // signal transduction // inferred from electronic annotation///0009416 // response to light stimulus // inferred from electronic annotation	0	0004871 // signal transducer activity // inferred from electronic annotation	NM_001066457(11)	LOC_Os07g36230.1 // cDNA|BTBN15 - Bric-a-Brac, Tramtrack, Broad Complex BTB domain with non-phototropic hypocotyl 3 NPH3 and coiled-coil domains, expressed gene:LOC_Os07g36230 // rgap // 11 // ---///LOC_Os07g36230.2 // cDNA|BTBN15 - Bric-a-Brac, Tramtrack, Broad Complex BTB domain with non-phototropic hypocotyl 3 NPH3 and coiled-coil domains, expressed gene:LOC_Os07g36230 // rgap // 11 // ---///L…
Os.48076.1.S1_at	7.13118	P	8.17403	P	2.0603		9.25373	P	10.5393	P	2.43774		Os12g0554100	0	0009507 // chloroplast // inferred from electronic annotation	0	NM_001073522(11)	LOC_Os12g36750.3 // cDNA|expressed protein gene:LOC_Os12g36750 // rgap // 11 // ---///NM_001073522 // Oryza sativa Japonica Group Os12g0554100 (Os12g0554100) mRNA, partial cds. // refseq // 11 // ---
Os.11301.1.S1_x_at	6.38149	P	7.4979	P	2.16807		6.62276	P	7.98007	P	2.56207		Os11g0141400	0	0	0005509 // calcium ion binding // inferred from electronic annotation	NM_001072247(11)	LOC_Os11g04560.1 // cDNA|calmodulin-like protein 1, putative, expressed gene:LOC_Os11g04560 // rgap // 11 // ---///LOC_Os12g04360.1 // cDNA|calmodulin-like protein 1, putative, expressed gene:LOC_Os12g04360 // rgap // 9 // ---///NM_001072247 // Oryza sativa Japonica Group Os11g0141400 (Os11g0141400) mRNA, complete cds. // refseq // 11 // ---///NM_001072643 // Oryza sativa Japonica Group Os12g0138…
Os.10570.1.S1_at	6.47633	P	11.0266	P	23.4299		7.14006	P	11.9304	P	27.6709		Os06g0553100	0	0	0	NM_001064378	LOC_Os06g35960.1 // cDNA|HSF-type DNA-binding domain containing protein, expressed gene:LOC_Os06g35960 // rgap // 11 // ---
Os.2117.1.S1_s_at	13.0353	P	14.2646	P	2.3445		13.1571	P	14.6226	P	2.76154		Os01g0513400	0	0	0	NM_001049717(10)	LOC_Os01g33000.1 // cDNA|expressed protein gene:LOC_Os01g33000 // rgap // 11 // ---///NM_001049717 // Oryza sativa Japonica Group Os01g0513400 (Os01g0513400) mRNA, complete cds. // refseq // 10 // ---
Os.6411.1.S1_a_at	7.34294	P	8.99448	P	3.1417		7.59033	P	9.47716	P	3.69822		Os07g0614100	0006508 // proteolysis // inferred from electronic annotation///0006511 // ubiquitin-dependent protein catabolic process // inferred from electronic annotation///0010043 // response to zinc ion // inferred from electronic annotation///0051603 // proteolysis involved in cellular protein catabolic process // inferred from electronic annotation	0000502 // proteasome complex // inferred from electronic annotation///0005634 // nucleus // inferred from electronic annotation///0005737 // cytoplasm // inferred from electronic annotation///0005839 // proteasome core complex // inferred from electronic annotation///0005886 // plasma membrane // inferred from electronic annotation///0019773 // proteasome core complex, alpha-subunit complex // i…	0004175 // endopeptidase activity // inferred from electronic annotation///0004298 // threonine-type endopeptidase activity // inferred from electronic annotation///0008233 // peptidase activity // inferred from electronic annotation///0016787 // hydrolase activity // inferred from electronic annotation	NM_001066796(11)	LOC_Os07g42260.1 // cDNA|peptidase, T1 family, putative, expressed gene:LOC_Os07g42260 // rgap // 11 // ---///NM_001066796 // Oryza sativa Japonica Group Os07g0614100 (Os07g0614100) mRNA, complete cds. // refseq // 11 // ---
Os.29959.1.S1_at	5.66356	A	9.12066	P	10.9822		5.90702	A	9.5988	P	12.9222		Os07g0108800	0000272 // polysaccharide catabolic process // inferred from electronic annotation///0006810 // transport // inferred from electronic annotation///0006811 // ion transport // inferred from electronic annotation///0006813 // potassium ion transport // inferred from electronic annotation///0010029 // regulation of seed germination // inferred from electronic annotation///0010119 // regulation of st…	0005773 // vacuole // inferred from electronic annotation///0005774 // vacuolar membrane // inferred from electronic annotation///0009705 // plant-type vacuole membrane // inferred from direct assay///0016020 // membrane // inferred from electronic annotation///0016021 // integral to membrane // inferred from electronic annotation	0005216 // ion channel activity // inferred from electronic annotation///0005242 // inward rectifier potassium channel activity // inferred from direct assay///0005267 // potassium channel activity // inferred from electronic annotation///0015269 // calcium-activated potassium channel activity // inferred from electronic annotation	NM_001065254(11)	LOC_Os07g01810.1 // cDNA|potassium channel protein, putative, expressed gene:LOC_Os07g01810 // rgap // 11 // ---///NM_001065254 // Oryza sativa Japonica Group Os07g0108800 (Os07g0108800) mRNA, complete cds. // refseq // 11 // ---
Os.280.1.S2_at	5.11516	A	6.41748	P	2.46625		6.08434	A	7.61849	P	2.89617		Os04g0398600	0007047 // cellular cell wall organization // inferred from electronic annotation	0000139 // Golgi membrane // inferred from electronic annotation///0005794 // Golgi apparatus // inferred from electronic annotation///0016020 // membrane // inferred from electronic annotation///0016021 // integral to membrane // inferred from electronic annotation	0016740 // transferase activity // inferred from electronic annotation///0016757 // transferase activity, transferring glycosyl groups // inferred from electronic annotation	NM_001059208(11)	LOC_Os04g32670.1 // cDNA|exostosin family domain containing protein, expressed gene:LOC_Os04g32670 // rgap // 11 // ---///NM_001059208 // Oryza sativa Japonica Group Os04g0398600 (Os04g0398600) mRNA, complete cds. // refseq // 11 // ---
Os.9416.1.S1_at	11.2521	P	12.3182	P	2.09364		11.1453	P	12.4404	P	2.45389		Os02g0534400	0005975 // carbohydrate metabolic process // inferred from electronic annotation///0005982 // starch metabolic process // inferred from electronic annotation///0008152 // metabolic process // inferred from electronic annotation///0009611 // response to wounding // inferred from electronic annotation///0071836 // nectar secretion // inferred from electronic annotation///0080167 // response to karr…	0005576 // extracellular region // inferred from electronic annotation///0005618 // cell wall // inferred from electronic annotation///0005773 // vacuole // inferred from electronic annotation///0016023 // cytoplasmic membrane-bounded vesicle // inferred from reviewed computational analysis///0048046 // apoplast // inferred from electronic annotation	0004553 // hydrolase activity, hydrolyzing O-glycosyl compounds // inferred from electronic annotation///0004564 // beta-fructofuranosidase activity // inferred from electronic annotation///0004575 // sucrose alpha-glucosidase activity // inferred from electronic annotation///0016787 // hydrolase activity // inferred from electronic annotation///0016798 // hydrolase activity, acting on glycosyl b…	NM_001053569(10)	LOC_Os02g33110.1 // cDNA|glycosyl hydrolases, putative, expressed gene:LOC_Os02g33110 // rgap // 10 // ---///LOC_Os02g33110.2 // cDNA|glycosyl hydrolases, putative, expressed gene:LOC_Os02g33110 // rgap // 9 // ---///LOC_Os02g33110.3 // cDNA|glycosyl hydrolases, putative, expressed gene:LOC_Os02g33110 // rgap // 10 // ---///NM_001053569 // Oryza sativa Japonica Group Os02g0534400 (Os02g0534400) m…
Os.55395.1.S1_s_at	9.5583	P	11.662	P	4.29804		9.58344	P	11.9157	P	5.03587		Os06g0666400	0	0	0	NM_001064843(11)	BGIOSGA023429-TA // locus=Chr06:29310373:29311014:+ // bgi_ris // 9 // ---///LOC_Os06g45570.1 // cDNA|VQ domain containing protein, putative, expressed gene:LOC_Os06g45570 // rgap // 11 // ---///NM_001064843 // Oryza sativa Japonica Group Os06g0666400 (Os06g0666400) mRNA, complete cds. // refseq // 11 // ---///Os06t0666400-01 // VQ domain containing protein. // rapdb // 9 // ---
Os.53178.1.S1_at	0.917384	A	6.70815	P	55.3596		1.66021	A	7.67882	P	64.8306		Os05g0551700	0008033 // tRNA processing // inferred from electronic annotation	0	0005524 // ATP binding // inferred from electronic annotation///0016740 // transferase activity // inferred from electronic annotation	NM_001062785(11)	LOC_Os05g47840.1 // cDNA|IPP transferase, putative, expressed gene:LOC_Os05g47840 // rgap // 11 // ---///NM_001062785 // Oryza sativa Japonica Group Os05g0551700 (Os05g0551700) mRNA, complete cds. // refseq // 11 // ---
Os.12257.1.S1_at	6.33605	A	10.2417	P	14.9868		7.06898	P	11.202	P	17.5459		Os02g0758000	0006950 // response to stress // inferred from electronic annotation///0006970 // response to osmotic stress // inferred from expression pattern///0009408 // response to heat // inferred from expression pattern	0005739 // mitochondrion // inferred from electronic annotation	0	NM_001054710(11)	LOC_Os02g52150.1 // cDNA|heat shock 22 kDa protein, mitochondrial precursor, putative, expressed gene:LOC_Os02g52150 // rgap // 10 // ---///LOC_Os02g52150.2 // cDNA|heat shock 22 kDa protein, mitochondrial precursor, putative, expressed gene:LOC_Os02g52150 // rgap // 11 // ---///NM_001054710 // Oryza sativa Japonica Group Os02g0758000 (Os02g0758000) mRNA, complete cds. // refseq // 11 // ---
Os.15295.2.S1_x_at	8.96396	P	10.6636	P	3.24811		9.38041	P	11.307	P	3.80162		Os08g0293100	0	0	0	NM_001068003(11)	LOC_Os08g19670.1 // cDNA|expressed protein gene:LOC_Os08g19670 // rgap // 11 // ---///NM_001068003 // Oryza sativa Japonica Group Os08g0293100 (Os08g0293100) mRNA, complete cds. // refseq // 11 // ---
Os.170.2.S1_at	7.1944	P	8.61984	P	2.68596		7.16573	P	8.81687	P	3.14083		0	0	0	0	Os01t0860450-01	Os01t0860450-01 // Hypothetical protein. // rapdb // 0 // chrChr1:37240251-37240464(-)
Os.8920.1.S1_at	5.23514	P	7.51464	P	4.85509		5.03269	P	7.53657	P	5.67209		Os07g0674800	0006351 // transcription, DNA-dependent // inferred from electronic annotation///0006355 // regulation of transcription, DNA-dependent // inferred from electronic annotation	0005634 // nucleus // inferred from electronic annotation	0003677 // DNA binding // inferred from electronic annotation///0003700 // sequence-specific DNA binding transcription factor activity // inferred from electronic annotation	NM_001067153(9)	LOC_Os07g47790.1 // cDNA|AP2 domain containing protein, expressed gene:LOC_Os07g47790 // rgap // 9 // ---///LOC_Os07g47790.2 // cDNA|AP2 domain containing protein, expressed gene:LOC_Os07g47790 // rgap // 9 // ---///NM_001067153 // Oryza sativa Japonica Group Os07g0674800 (Os07g0674800) mRNA, complete cds. // refseq // 9 // ---
OsAffx.25555.1.S1_s_at	6.48313	P	7.49053	P	2.01028		6.84726	P	8.0773	P	2.34573		Os03g0655300	0	0	0	NM_001057338(9)	NM_001057338 // Oryza sativa Japonica Group Os03g0655300 (Os03g0655300) mRNA, partial cds. // refseq // 9 // ---
Os.20284.1.S1_at	7.28309	A	9.20228	P	3.78212		8.17438	P	10.316	P	4.41261		Os12g0530100	0006979 // response to oxidative stress // inferred from electronic annotation///0055114 // oxidation-reduction process // inferred from electronic annotation	0	0004601 // peroxidase activity // inferred from electronic annotation///0016491 // oxidoreductase activity // inferred from electronic annotation///0020037 // heme binding // inferred from electronic annotation///0046872 // metal ion binding // inferred from electronic annotation	NM_001073453(11)	LOC_Os12g34524.1 // cDNA|peroxidase precursor, putative, expressed gene:LOC_Os12g34524 // rgap // 11 // ---///NM_001073453 // Oryza sativa Japonica Group Os12g0530100 (Os12g0530100) mRNA, complete cds. // refseq // 11 // ---
Os.25754.1.A1_at	6.10765	P	7.13615	P	2.0399		5.98456	P	7.23516	P	2.37939		Os01g0187700	0	0	0	NM_001048788(11)	NM_001048788 // Oryza sativa Japonica Group Os01g0187700 (Os01g0187700) mRNA, complete cds. // refseq // 11 // ---
Os.33210.1.S1_at	5.15416	P	7.04695	P	3.71352		5.22605	P	7.34018	P	4.3293		Os01g0914000	0	0	0	NM_001051711(11)	LOC_Os01g68570.1 // cDNA|expressed protein gene:LOC_Os01g68570 // rgap // 11 // ---///NM_001051711 // Oryza sativa Japonica Group Os01g0914000 (Os01g0914000) mRNA, complete cds. // refseq // 11 // ---
Os.50130.1.S1_at	6.7506	P	8.13993	P	2.61957		7.312	P	8.92214	P	3.05281		Os04g0116800	0006633 // fatty acid biosynthetic process // inferred from electronic annotation///0008152 // metabolic process // inferred from electronic annotation	0005739 // mitochondrion // inferred from reviewed computational analysis///0016020 // membrane // inferred from reviewed computational analysis///0016020 // membrane // inferred from electronic annotation	0003824 // catalytic activity // inferred from electronic annotation///0016740 // transferase activity // inferred from electronic annotation///0016746 // transferase activity, transferring acyl groups // inferred from electronic annotation///0016747 // transferase activity, transferring acyl groups other than amino-acyl groups // inferred from electronic annotation	NM_001186811(11)	LOC_Os04g02640.1 // cDNA|3-ketoacyl-CoA synthase 6, putative, expressed gene:LOC_Os04g02640 // rgap // 11 // ---///NM_001186811 // Oryza sativa Japonica Group Os04g0116800 (Os04g0116800) mRNA, partial cds. // refseq // 11 // ---
Os.10197.1.S1_at	5.51887	A	7.75072	P	4.69734		5.32591	A	7.77844	P	5.47376		Os11g0427700	0006810 // transport // inferred from electronic annotation///0006863 // purine base transport // inferred from electronic annotation///0055085 // transmembrane transport // inferred from electronic annotation	0016020 // membrane // inferred from reviewed computational analysis///0016020 // membrane // inferred from electronic annotation	0005215 // transporter activity // inferred from electronic annotation///0005345 // purine base transmembrane transporter activity // inferred from electronic annotation	NM_001074313(11)	LOC_Os11g24060.1 // cDNA|permease domain containing protein, putative, expressed gene:LOC_Os11g24060 // rgap // 11 // ---///NM_001074313 // Oryza sativa Japonica Group Os11g0427700 (Os11g0427700) mRNA, complete cds. // refseq // 11 // ---
Os.54421.2.S1_at	4.15668	A	6.49256	P	5.0486		4.11306	A	6.66846	P	5.87832		Os05g0445000	0	0	0	NM_001062217(11)	NM_001062217 // Oryza sativa Japonica Group Os05g0445000 (Os05g0445000) mRNA, complete cds. // refseq // 11 // ---
OsAffx.3240.1.S1_s_at	8.80153	P	11.0013	P	4.5941		8.9699	P	11.3884	P	5.34618		Os03g0247900	0008152 // metabolic process // inferred from electronic annotation///0009737 // response to abscisic acid stimulus // inferred from electronic annotation	0	0016597 // amino acid binding // inferred from electronic annotation	NM_001056087(11)	LOC_Os03g14370.1 // cDNA|ACT domain containing protein, expressed gene:LOC_Os03g14370 // rgap // 11 // ---///LOC_Os03g14370.2 // cDNA|ACT domain containing protein, expressed gene:LOC_Os03g14370 // rgap // 11 // ---///NM_001056087 // Oryza sativa Japonica Group Os03g0247900 (Os03g0247900) mRNA, complete cds. // refseq // 11 // ---
Os.51604.1.S1_at	4.51358	A	6.22972	P	3.28556		5.89519	P	7.82967	P	3.82238		0	0	0	0	AK063152	AK063152 // /DEF=Oryza sativa (japonica cultivar-group) cDNA clone:001-111-H08, full insert sequence. // gb // --- // ---
Os.11393.1.S1_at	6.27901	P	7.27917	P	2.00021		6.09856	P	7.31681	P	2.32665		Os06g0686400	0006869 // lipid transport // inferred from electronic annotation	0	0	NM_001064935(11)	LOC_Os06g47200.3 // cDNA|LTPL85 - Protease inhibitor/seed storage/LTP family protein precursor, expressed gene:LOC_Os06g47200 // rgap // 11 // ---///NM_001064935 // Oryza sativa Japonica Group Os06g0686400 (Os06g0686400) mRNA, complete cds. // refseq // 11 // ---
Os.24563.1.S1_at	10.4589	P	11.8789	P	2.67591		10.7281	P	12.3656	P	3.11144		Os03g0448600	0007094 // mitotic cell cycle spindle assembly checkpoint // inferred from electronic annotation	0000776 // kinetochore // inferred from electronic annotation///0009524 // phragmoplast // inferred from electronic annotation	0	NM_001057006	LOC_Os03g33580.1 // cDNA|mitotic checkpoint protein, putative, expressed gene:LOC_Os03g33580 // rgap // 11 // ---
Os.7902.1.S1_at	10.4799	P	13.9559	P	11.1271		10.3781	P	14.0702	P	12.9245		Os06g0683400	0	0	0005509 // calcium ion binding // inferred from electronic annotation	NM_001064924(11)	LOC_Os06g46950.1 // cDNA|EF hand family protein, putative, expressed gene:LOC_Os06g46950 // rgap // 11 // ---///NM_001064924 // Oryza sativa Japonica Group Os06g0683400 (Os06g0683400) mRNA, complete cds. // refseq // 11 // ---
OsAffx.24024.1.S1_at	3.90896	A	5.21454	P	2.47183		3.91441	A	5.43339	P	2.8659		0	0	0	0	LOC_Os01g73060.1(11),BGIOSGA000065-TA(11)	BGIOSGA000065-TA // locus=Chr01:46464066:46465248:- // bgi_ris // 11 // ---///LOC_Os01g73060.1 // cDNA|expressed protein gene:LOC_Os01g73060 // rgap // 11 // ---
Os.6901.1.S1_at	8.22241	P	12.5746	P	20.4244		8.18782	P	12.7523	P	23.6611		0	0	0	0	CF313471,CF313472,CF313750,CF329257	CF313471 // /DB_XREF=HD--01-J21.b1 /CLONE=HD--01-J21 // gb // --- // ---///CF313472 // /DB_XREF=HD--01-J21.g1 /CLONE=HD--01-J21 // gb // --- // ---///CF313750 // /DB_XREF=HD--01-P22.g1 /CLONE=HD--01-P22 // gb // --- // ---///CF329257 // /DB_XREF=NACL--04-I07.b1 /CLONE=NACL--04-I07 // gb // --- // ---
Os.14427.1.S1_at	9.77809	P	12.0687	P	4.8926		10.3668	P	12.8693	P	5.66685		Os01g0783200	0007205 // protein kinase C-activating G-protein coupled receptor signaling pathway // inferred from electronic annotation///0016310 // phosphorylation // inferred from electronic annotation	0009507 // chloroplast // inferred from electronic annotation	0004143 // diacylglycerol kinase activity // inferred from electronic annotation///0016301 // kinase activity // inferred from electronic annotation	NM_001050987(11)	LOC_Os01g57420.1 // cDNA|diacylglycerol kinase, putative, expressed gene:LOC_Os01g57420 // rgap // 11 // ---///LOC_Os01g57420.2 // cDNA|diacylglycerol kinase, putative, expressed gene:LOC_Os01g57420 // rgap // 11 // ---///NM_001050987 // Oryza sativa Japonica Group Os01g0783200 (Os01g0783200) mRNA, complete cds. // refseq // 11 // ---
Os.51066.1.S1_at	5.46688	A	7.21333	P	3.35532		6.55705	P	8.51396	P	3.88231		Os06g0639800	0055114 // oxidation-reduction process // inferred from electronic annotation	0	0004497 // monooxygenase activity // inferred from electronic annotation///0005506 // iron ion binding // inferred from electronic annotation///0009055 // electron carrier activity // inferred from electronic annotation///0016491 // oxidoreductase activity // inferred from electronic annotation///0016705 // oxidoreductase activity, acting on paired donors, with incorporation or reduction of molec…	NM_001064697(11)	LOC_Os06g43304.1 // cDNA|cytochrome P450, putative, expressed gene:LOC_Os06g43304 // rgap // 11 // ---///NM_001064697 // Oryza sativa Japonica Group Os06g0639800 (Os06g0639800) mRNA, complete cds. // refseq // 11 // ---
Os.1577.1.S1_at	10.0484	P	11.2741	P	2.33875		10.1765	P	11.6123	P	2.70525		Os01g0708900	0006810 // transport // inferred from electronic annotation///0055085 // transmembrane transport // inferred from electronic annotation	0016020 // membrane // inferred from electronic annotation///0016021 // integral to membrane // inferred from electronic annotation	0	NM_001050565	LOC_Os01g51250.1 // cDNA|mitochondrial carrier protein, putative, expressed gene:LOC_Os01g51250 // rgap // 11 // ---
Os.38092.1.S1_at	6.91278	P	8.02045	P	2.15497		7.33852	P	8.65547	P	2.4914		Os03g0223900	0009245 // lipid A biosynthetic process // inferred from electronic annotation	0	0008759 // UDP-3-O-[3-hydroxymyristoyl] N-acetylglucosamine deacetylase activity // inferred from electronic annotation	NM_001055961(11)	LOC_Os03g12320.1 // cDNA|UDP-3-O- N-acetylglucosamine deacetylase, putative, expressed gene:LOC_Os03g12320 // rgap // 11 // ---///LOC_Os03g12320.2 // cDNA|UDP-3-O- N-acetylglucosamine deacetylase, putative, expressed gene:LOC_Os03g12320 // rgap // 10 // ---///LOC_Os03g12320.3 // cDNA|UDP-3-O- N-acetylglucosamine deacetylase, putative, expressed gene:LOC_Os03g12320 // rgap // 10 // ---///NM_001055…
Os.50329.1.S1_s_at	7.20031	P	8.31368	P	2.16351		7.7521	P	9.07377	P	2.49956		Os08g0472800	0009639 // response to red or far red light // inferred from electronic annotation///0009687 // abscisic acid metabolic process // inferred from electronic annotation///0010114 // response to red light // inferred from electronic annotation///0046345 // abscisic acid catabolic process // inferred from electronic annotation///0048838 // release of seed from dormancy // inferred from electronic ann…	0016020 // membrane // inferred from electronic annotation///0016021 // integral to membrane // inferred from electronic annotation	0004497 // monooxygenase activity // inferred from electronic annotation///0005506 // iron ion binding // inferred from electronic annotation///0009055 // electron carrier activity // inferred from electronic annotation///0010295 // (+)-abscisic acid 8'-hydroxylase activity // inferred from electronic annotation///0016491 // oxidoreductase activity // inferred from electronic annotation///0016705…	NM_001068556(11)	LOC_Os08g36860.1 // cDNA|cytochrome P450, putative, expressed gene:LOC_Os08g36860 // rgap // 11 // ---///NM_001068556 // Oryza sativa Japonica Group Os08g0472800 (Os08g0472800) mRNA, complete cds. // refseq // 11 // ---
Os.17286.1.S1_at	9.76761	P	12.1771	P	5.31274		9.58762	P	12.2049	P	6.13584		Os03g0327800	0006355 // regulation of transcription, DNA-dependent // inferred from electronic annotation	0	0003677 // DNA binding // inferred from electronic annotation	NM_001056532(11)	LOC_Os03g21060.1 // cDNA|No apical meristem protein, putative, expressed gene:LOC_Os03g21060 // rgap // 11 // ---///NM_001056532 // Oryza sativa Japonica Group Os03g0327800 (Os03g0327800) mRNA, complete cds. // refseq // 11 // ---
Os.11408.1.S2_at	7.86558	P	9.47367	P	3.04848		8.67315	P	10.4878	P	3.51769		Os09g0543100	0008152 // metabolic process // inferred from electronic annotation///0009409 // response to cold // inferred from electronic annotation///0012501 // programmed cell death // inferred from electronic annotation///0016042 // lipid catabolic process // inferred from electronic annotation///0046470 // phosphatidylcholine metabolic process // inferred from electronic annotation///0046473 // phosphati…	0005773 // vacuole // inferred from electronic annotation///0005886 // plasma membrane // inferred from electronic annotation///0016020 // membrane // inferred from electronic annotation	0003824 // catalytic activity // inferred from electronic annotation///0004630 // phospholipase D activity // inferred from electronic annotation///0005509 // calcium ion binding // inferred from electronic annotation///0016787 // hydrolase activity // inferred from electronic annotation///0070290 // NAPE-specific phospholipase D activity // inferred from electronic annotation	NM_001070361(11)	BGIOSGA031184-TA // locus=Chr09:20192488:20198045:+ // bgi_ris // 9 // ---///LOC_Os09g37100.1 // cDNA|phospholipase D, putative, expressed gene:LOC_Os09g37100 // rgap // 11 // ---///NM_001070361 // Oryza sativa Japonica Group Os09g0543100 (Os09g0543100) mRNA, complete cds. // refseq // 11 // ---///Os09t0543100-02 // Similar to Phospholipase D nu-2 (Fragment). // rapdb // 9 // ---
Os.20700.1.S1_at	7.63884	P	9.60585	P	3.90957		7.51999	P	9.69274	P	4.50883		Os03g0844800	0	0	0	NM_001058409(11)	LOC_Os03g62760.1 // cDNA|expressed protein gene:LOC_Os03g62760 // rgap // 11 // ---///NM_001058409 // Oryza sativa Japonica Group Os03g0844800 (Os03g0844800) mRNA, complete cds. // refseq // 11 // ---
Os.52151.1.S1_at	9.45119	P	11.1816	P	3.31828		9.81524	P	11.7498	P	3.82268		Os08g0492500	0	0	0008270 // zinc ion binding // inferred from electronic annotation///0046872 // metal ion binding // inferred from electronic annotation	NM_001068656(11)	LOC_Os08g38460.1 // cDNA|zinc finger, C3HC4 type domain containing protein, expressed gene:LOC_Os08g38460 // rgap // 11 // ---///NM_001068656 // Oryza sativa Japonica Group Os08g0492500 (Os08g0492500) mRNA, complete cds. // refseq // 11 // ---
Os.33350.1.S1_x_at	7.59856	P	9.03393	P	2.70453		7.42424	P	9.06277	P	3.11349		Os07g0407700	0	0009536 // plastid // inferred from reviewed computational analysis	0	NM_001065968	LOC_Os07g22494.1 // cDNA|expressed protein gene:LOC_Os07g22494 // rgap // 11 // ---///LOC_Os07g22494.3 // cDNA|expressed protein gene:LOC_Os07g22494 // rgap // 11 // ---
Os.953.1.S2_at	11.0103	P	12.1353	P	2.18097		11.4929	P	12.82	P	2.50905		Os01g0730300	0005992 // trehalose biosynthetic process // inferred from electronic annotation///0008152 // metabolic process // inferred from electronic annotation	0	0003824 // catalytic activity // inferred from electronic annotation	NM_001050676(11)	LOC_Os01g53000.1 // cDNA|trehalose synthase, putative, expressed gene:LOC_Os01g53000 // rgap // 11 // ---///NM_001050676 // Oryza sativa Japonica Group Os01g0730300 (Os01g0730300) mRNA, complete cds. // refseq // 11 // ---
OsAffx.4037.1.S1_x_at	4.3329	A	5.65803	P	2.50555		4.60275	A	6.12994	P	2.88225		Os04g0481050	0	0	0	NM_001187061(11)	NM_001187061 // Oryza sativa Japonica Group Os04g0481050 (Os04g0481050) mRNA, complete cds. // refseq // 11 // ---
Os.49849.1.S1_at	7.95456	P	12.1753	P	18.6452		8.47443	P	12.897	P	21.4452		Os09g0442100	0006468 // protein phosphorylation // inferred from electronic annotation	0	0004672 // protein kinase activity // inferred from electronic annotation///0004674 // protein serine/threonine kinase activity // inferred from electronic annotation///0005524 // ATP binding // inferred from electronic annotation///0016772 // transferase activity, transferring phosphorus-containing groups // inferred from electronic annotation	NM_001069823(11)	BGIOSGA029680-TA // locus=Chr09:14936987:14939519:- // bgi_ris // 9 // ---///LOC_Os09g27010.1 // cDNA|tyrosine protein kinase domain containing protein, putative, expressed gene:LOC_Os09g27010 // rgap // 11 // ---///NM_001069823 // Oryza sativa Japonica Group Os09g0442100 (Os09g0442100) mRNA, complete cds. // refseq // 11 // ---///Os09t0442100-01 // Protein kinase, core domain containing protein.…
Os.15942.5.S1_x_at	12.3203	P	14.0308	P	3.27276		12.5181	P	14.4291	P	3.76078		Os04g0423400	0006950 // response to stress // inferred from electronic annotation	0009536 // plastid // inferred from reviewed computational analysis	0	NM_001187007(9)	LOC_Os04g34600.1 // cDNA|abscisic stress-ripening, putative, expressed gene:LOC_Os04g34600 // rgap // 9 // ---///NM_001187007 // Oryza sativa Japonica Group Os04g0423400 (Os04g0423400) mRNA, complete cds. // refseq // 9 // ---
Os.53517.1.S1_at	4.39948	A	8.23913	P	14.3169		4.698	A	8.73773	P	16.4468		Os12g0136300	0	0009536 // plastid // inferred from reviewed computational analysis	0	NM_001072635(11)	NM_001072635 // Oryza sativa Japonica Group Os12g0136300 (Os12g0136300) mRNA, complete cds. // refseq // 11 // ---
Os.49557.1.S1_at	6.09618	P	7.6495	P	2.93492		6.85003	P	8.6023	P	3.36889		Os07g0229700	0006351 // transcription, DNA-dependent // inferred from electronic annotation///0006355 // regulation of transcription, DNA-dependent // inferred from electronic annotation///0006357 // regulation of transcription from RNA polymerase II promoter // inferred from electronic annotation///0009910 // negative regulation of flower development // inferred from electronic annotation///0010162 // seed d…	0005634 // nucleus // inferred from electronic annotation	0003676 // nucleic acid binding // inferred from electronic annotation///0003677 // DNA binding // inferred from electronic annotation///0008270 // zinc ion binding // inferred from electronic annotation	NM_001065762(11)	LOC_Os07g12630.1 // cDNA|transcription elongation factor protein, putative, expressed gene:LOC_Os07g12630 // rgap // 11 // ---///NM_001065762 // Oryza sativa Japonica Group Os07g0229700 (Os07g0229700) mRNA, complete cds. // refseq // 11 // ---
OsAffx.5024.1.S1_at	3.64099	A	5.86525	P	4.67269		3.85257	A	6.27418	P	5.35769		Os06g0553100	0006351 // transcription, DNA-dependent // inferred from electronic annotation///0006355 // regulation of transcription, DNA-dependent // inferred from electronic annotation///0006950 // response to stress // inferred from electronic annotation	0005634 // nucleus // inferred from electronic annotation	0003677 // DNA binding // inferred from electronic annotation///0003700 // sequence-specific DNA binding transcription factor activity // inferred from electronic annotation///0043565 // sequence-specific DNA binding // inferred from electronic annotation	NM_001064378	BGIOSGA021054-TA // locus=Chr06:21736028:21738004:- // bgi_ris // 0 // chrChr6:20996757-20998722(-)///LOC_Os06g35960.1 // cDNA|HSF-type DNA-binding domain containing protein, expressed gene:LOC_Os06g35960 // rgap // 0 // chrChr6:20996263-20998867(-)///NM_001064378 // Oryza sativa Japonica Group Os06g0553100 (Os06g0553100) mRNA, complete cds. // refseq // 0 // chrChr6:20996409-20998834(-)///Os06t0…
Os.8061.1.S1_at	7.04287	P	9.64512	P	6.07234		8.8295	P	11.6278	P	6.95599		Os01g0733500	0	0	0	NM_001050696(11)	LOC_Os01g53240.1 // cDNA|BURP domain containing protein, expressed gene:LOC_Os01g53240 // rgap // 11 // ---///NM_001050696 // Oryza sativa Japonica Group Os01g0733500 (Os01g0733500) mRNA, complete cds. // refseq // 11 // ---
Os.10937.1.S1_at	12.951	P	14.0955	P	2.21071		12.9944	P	14.3344	P	2.53145		Os03g0192700	0006021 // inositol biosynthetic process // inferred from electronic annotation///0006659 // phosphatidylserine biosynthetic process // inferred from electronic annotation///0008654 // phospholipid biosynthetic process // inferred from electronic annotation///0009408 // response to heat // inferred from electronic annotation///0009644 // response to high light intensity // inferred from electroni…	0005737 // cytoplasm // inferred from electronic annotation	0000166 // nucleotide binding // inferred from electronic annotation///0004512 // inositol-3-phosphate synthase activity // inferred from electronic annotation///0016853 // isomerase activity // inferred from electronic annotation	NM_001055777(10)	LOC_Os03g09250.1 // cDNA|inositol-3-phosphate synthase, putative, expressed gene:LOC_Os03g09250 // rgap // 10 // ---///LOC_Os03g09250.2 // cDNA|inositol-3-phosphate synthase, putative, expressed gene:LOC_Os03g09250 // rgap // 10 // ---///LOC_Os03g09250.3 // cDNA|inositol-3-phosphate synthase, putative, expressed gene:LOC_Os03g09250 // rgap // 10 // ---///LOC_Os03g09250.4 // cDNA|inositol-3-phosph…
Os.55846.1.S1_at	4.19134	A	5.8768	P	3.21643		5.16211	A	7.04146	P	3.67909		Os06g0200600	0	0	0	NM_001063606(11)	NM_001063606 // Oryza sativa Japonica Group Os06g0200600 (Os06g0200600) mRNA, complete cds. // refseq // 11 // ---
Os.10259.1.S1_at	12.2023	P	14.4695	P	4.81416		12.142	P	14.6018	P	5.50115		Os08g0500700	0006457 // protein folding // inferred from electronic annotation///0006950 // response to stress // inferred from electronic annotation///0006952 // defense response // inferred from electronic annotation///0009408 // response to heat // inferred from electronic annotation///0009414 // response to water deprivation // inferred from electronic annotation///0009651 // response to salt stress // in…	0005618 // cell wall // inferred from electronic annotation///0005634 // nucleus // inferred from electronic annotation///0005730 // nucleolus // inferred from electronic annotation///0005737 // cytoplasm // inferred from electronic annotation///0005739 // mitochondrion // inferred from electronic annotation///0005829 // cytosol // inferred from electronic annotation///0005886 // plasma membrane …	0000166 // nucleotide binding // inferred from electronic annotation///0005524 // ATP binding // inferred from electronic annotation///0051082 // unfolded protein binding // inferred from electronic annotation	NM_001068694(11)	LOC_Os08g39140.1 // cDNA|heat shock protein, putative, expressed gene:LOC_Os08g39140 // rgap // 11 // ---///LOC_Os08g39140.2 // cDNA|heat shock protein, putative, expressed gene:LOC_Os08g39140 // rgap // 11 // ---///LOC_Os08g39140.3 // cDNA|heat shock protein, putative, expressed gene:LOC_Os08g39140 // rgap // 11 // ---///LOC_Os08g39140.4 // cDNA|heat shock protein, putative, expressed gene:LOC_O…
OsAffx.19319.1.S1_s_at	5.12784	A	6.64745	P	2.86713		5.10053	A	6.8118	P	3.27449		Os11g0638700	0	0016020 // membrane // inferred from reviewed computational analysis	0	NM_001074871	BGIOSGA033654-TA // locus=Chr11:20412106:20419345:- // bgi_ris // 0 // chrChr11:25234996-25242943(-)///LOC_Os11g41970.1 // cDNA|hypothetical protein gene:LOC_Os11g41970 // rgap // 0 // chrChr11:25234821-25235191(-)///NM_001074871 // Oryza sativa Japonica Group Os11g0638700 (Os11g0638700) mRNA, complete cds. // refseq // 0 // chrChr11:25234821-25235393(-)
OsAffx.2633.1.S1_at	3.79176	A	5.55596	P	3.39684		4.1757	A	6.13119	P	3.87847		0	0	0	0	LOC_Os02g15850.1(11)	LOC_Os02g15850.1 // cDNA|expressed protein gene:LOC_Os02g15850 // rgap // 11 // ---
Os.22571.1.S1_at	9.83312	P	11.2688	P	2.70505		10.2766	P	11.9033	P	3.08787		Os01g0256500	0006950 // response to stress // inferred from electronic annotation	0	0	AA753569	AA753569 // /DB_XREF=97BS0043 /CLONE=97BS0043 // gb // --- // ---
Os.10096.1.S1_a_at	9.1049	P	11.3926	P	4.88262		9.61408	P	12.0918	P	5.57018		Os01g0151600	0	0005634 // nucleus // inferred from electronic annotation	0	NM_001048576(11)	BGIOSGA002799-TA // locus=Chr01:3261487:3265323:+ // bgi_ris // 11 // ---///LOC_Os01g05830.1 // cDNA|expressed protein gene:LOC_Os01g05830 // rgap // 11 // ---///NM_001048576 // Oryza sativa Japonica Group Os01g0151600 (Os01g0151600) mRNA, complete cds. // refseq // 11 // ---///Os01t0151600-01 // Conserved hypothetical protein. // rapdb // 11 // ---
Os.40187.1.S1_at	7.04032	P	10.0697	P	8.16443		6.94268	P	10.1562	P	9.27626		Os01g0128300	0	0	0	NM_001048446(11)	LOC_Os01g03750.1 // cDNA|expressed protein gene:LOC_Os01g03750 // rgap // 11 // ---///NM_001048446 // Oryza sativa Japonica Group Os01g0128300 (Os01g0128300) mRNA, complete cds. // refseq // 11 // ---///Os01t0128300-00 // Similar to predicted protein. // rapdb // 11 // ---
Os.7131.1.S1_at	6.57844	A	8.452	P	3.66435		6.92386	A	8.98096	P	4.16149		Os03g0780200	0	0005886 // plasma membrane // inferred from electronic annotation	0	NM_001057983(9)	NM_001057983 // Oryza sativa Japonica Group Os03g0780200 (Os03g0780200) mRNA, complete cds. // refseq // 9 // ---
Os.8643.1.S1_at	5.60748	P	6.68339	P	2.10805		6.97766	P	8.23578	P	2.39184		Os03g0250200	0	0016023 // cytoplasmic membrane-bounded vesicle // inferred from reviewed computational analysis	0	NM_001056101	LOC_Os03g14610.1 // cDNA|HVA22, putative, expressed gene:LOC_Os03g14610 // rgap // 0 // chrChr3:7929008-7934005(-)///NM_001056101 // Oryza sativa Japonica Group Os03g0250200 (Os03g0250200) mRNA, complete cds. // refseq // 0 // chrChr3:7929011-7933985(-)
Os.28098.1.S1_at	6.01277	A	11.3834	P	41.3738		6.48073	P	12.0324	P	46.9041		Os10g0465700	0000272 // polysaccharide catabolic process // inferred from electronic annotation///0005975 // carbohydrate metabolic process // inferred from electronic annotation///0005983 // starch catabolic process // inferred from electronic annotation///0008152 // metabolic process // inferred from electronic annotation///0009414 // response to water deprivation // inferred from electronic annotation	0005634 // nucleus // inferred from electronic annotation///0005829 // cytosol // inferred from electronic annotation	0003824 // catalytic activity // inferred from electronic annotation///0016161 // beta-amylase activity // inferred from electronic annotation///0016787 // hydrolase activity // inferred from electronic annotation///0016798 // hydrolase activity, acting on glycosyl bonds // inferred from electronic annotation///0043169 // cation binding // inferred from electronic annotation	NM_001071333(11)	LOC_Os10g32810.1 // cDNA|beta-amylase, putative, expressed gene:LOC_Os10g32810 // rgap // 11 // ---///NM_001071333 // Oryza sativa Japonica Group Os10g0465700 (Os10g0465700) mRNA, complete cds. // refseq // 11 // ---
Os.47336.1.S1_at	7.67622	P	9.52941	P	3.61296		8.16954	P	10.2022	P	4.09147		Os02g0736100	0009832 // plant-type cell wall biogenesis // inferred from electronic annotation///0010051 // xylem and phloem pattern formation // inferred from electronic annotation	0005737 // cytoplasm // inferred from electronic annotation///0005856 // cytoskeleton // inferred from electronic annotation///0005874 // microtubule // inferred from electronic annotation///0005886 // plasma membrane // inferred from electronic annotation///0010005 // cortical microtubule, transverse to long axis // inferred from electronic annotation	0008017 // microtubule binding // inferred from electronic annotation	NM_001054585(10)	LOC_Os02g50320.1 // cDNA|ATMAP70 protein, putative, expressed gene:LOC_Os02g50320 // rgap // 10 // ---///LOC_Os02g50320.2 // cDNA|ATMAP70 protein, putative, expressed gene:LOC_Os02g50320 // rgap // 11 // ---///NM_001054585 // Oryza sativa Japonica Group Os02g0736100 (Os02g0736100) mRNA, complete cds. // refseq // 10 // ---
Os.28047.1.S1_at	11.2225	P	12.6269	P	2.64707		11.6886	P	13.2715	P	2.99576		Os05g0116000	0	0	0005507 // copper ion binding // inferred from electronic annotation///0008270 // zinc ion binding // inferred from electronic annotation///0045735 // nutrient reservoir activity // inferred from electronic annotation	NM_001061004(11)	LOC_Os05g02520.1 // cDNA|cupin domain containing protein, expressed gene:LOC_Os05g02520 // rgap // 11 // ---///LOC_Os05g02520.2 // cDNA|cupin domain containing protein, expressed gene:LOC_Os05g02520 // rgap // 9 // ---///LOC_Os05g02520.3 // cDNA|cupin domain containing protein, expressed gene:LOC_Os05g02520 // rgap // 11 // ---///NM_001061004 // Oryza sativa Japonica Group Os05g0116000 (Os05g0116…
Os.12366.1.S1_x_at	11.5893	P	13.7405	P	4.44203		11.7257	P	14.0538	P	5.02149		Os03g0146100	0006810 // transport // inferred from electronic annotation///0006833 // water transport // inferred from electronic annotation///0006950 // response to stress // inferred from electronic annotation///0015840 // urea transport // inferred from electronic annotation///0030104 // water homeostasis // inferred from electronic annotation///0042742 // defense response to bacterium // inferred from ele…	0000326 // protein storage vacuole // inferred from electronic annotation///0005773 // vacuole // inferred from electronic annotation///0005774 // vacuolar membrane // inferred from electronic annotation///0005783 // endoplasmic reticulum // inferred from electronic annotation///0005886 // plasma membrane // inferred from electronic annotation///0009507 // chloroplast // inferred from electronic …	0005215 // transporter activity // inferred from electronic annotation///0015204 // urea transmembrane transporter activity // inferred from electronic annotation	NM_001055491	LOC_Os03g05290.1 // cDNA|aquaporin protein, putative, expressed gene:LOC_Os03g05290 // rgap // 11 // ---
Os.54219.1.S1_at	7.91979	P	9.48027	P	2.94953		7.8629	P	9.60009	P	3.33385		Os05g0182600	0006260 // DNA replication // inferred from electronic annotation///0006281 // DNA repair // inferred from electronic annotation///0006351 // transcription, DNA-dependent // inferred from electronic annotation///0006355 // regulation of transcription, DNA-dependent // inferred from electronic annotation///0006974 // response to DNA damage stimulus // inferred from electronic annotation///0010228 …	0005634 // nucleus // inferred from electronic annotation///0005694 // chromosome // inferred from electronic annotation///0005719 // nuclear euchromatin // inferred from electronic annotation///0035101 // FACT complex // inferred from electronic annotation	0003677 // DNA binding // inferred from electronic annotation	NM_001061355(11)	LOC_Os05g08970.1 // cDNA|SSRP1-like FACT complex subunit, putative, expressed gene:LOC_Os05g08970 // rgap // 11 // ---///NM_001061355 // Oryza sativa Japonica Group Os05g0182600 (Os05g0182600) mRNA, complete cds. // refseq // 11 // ---
OsAffx.19572.1.S1_at	7.05759	P	8.68998	P	3.10026		6.92382	P	8.7328	P	3.50395		Os12g0194600	0006355 // regulation of transcription, DNA-dependent // inferred from electronic annotation	0005739 // mitochondrion // inferred from reviewed computational analysis	0003700 // sequence-specific DNA binding transcription factor activity // inferred from electronic annotation///0043565 // sequence-specific DNA binding // inferred from electronic annotation///0046983 // protein dimerization activity // inferred from electronic annotation	NM_001072882(11)	BGIOSGA037126-TA // locus=Chr12:5066562:5070533:+ // bgi_ris // 10 // ---///LOC_Os12g09250.1 // cDNA|bZIP transcription factor domain containing protein, expressed gene:LOC_Os12g09250 // rgap // 10 // ---///NM_001072882 // Oryza sativa Japonica Group Os12g0194600 (Os12g0194600) mRNA, complete cds. // refseq // 11 // ---///Os12t0194600-01 // Similar to DNA binding protein. // rapdb // 10 // ---///…
Os.9221.1.S1_at	12.5336	P	13.9859	P	2.73641		12.5857	P	14.2137	P	3.09076		Os11g0546900	0046686 // response to cadmium ion // inferred from electronic annotation	0005618 // cell wall // inferred from electronic annotation///0005635 // nuclear envelope // inferred from electronic annotation///0005737 // cytoplasm // inferred from electronic annotation///0005739 // mitochondrion // inferred from electronic annotation///0005886 // plasma membrane // inferred from electronic annotation///0009507 // chloroplast // inferred from electronic annotation///0009570 …	0005524 // ATP binding // inferred from electronic annotation///0019904 // protein domain specific binding // inferred from electronic annotation	NM_001074599	LOC_Os11g34450.1 // cDNA|14-3-3 protein, putative, expressed gene:LOC_Os11g34450 // rgap // 0 // chrChr11:20178404-20181583(+)///NM_001074599 // Oryza sativa Japonica Group Os11g0546900 (Os11g0546900) mRNA, complete cds. // refseq // 0 // chrChr11:20178472-20181477(+)///Os11t0546900-01 // Similar to TaWIN1. // rapdb // 0 // chrChr11:20178574-20181033(+)
Os.10223.1.S1_at	6.25415	M	9.51088	P	9.55815		6.23247	P	9.66318	P	10.7831		0	0	0	0	AU081273,AU166983,CF318080,CF318081,CF321790,CF321791	AU081273 // /DB_XREF=AU081273 /CLONE=C63293_8Z // gb // --- // ---///AU166983 // /DB_XREF=AU166983 /CLONE=C63293 // gb // --- // ---///CF318080 // /DB_XREF=HD--08-A05.b1 /CLONE=HD--08-A05 // gb // --- // ---///CF318081 // /DB_XREF=HD--08-A05.g1 /CLONE=HD--08-A05 // gb // --- // ---///CF321790 // /DB_XREF=HD--13-C17.b1 /CLONE=HD--13-C17 // gb // --- // ---///CF321791 // /DB_XREF=HD--13-C17.g1 /CLO…
Os.51480.1.S1_at	7.26922	P	8.60082	P	2.51681		8.61771	P	10.1223	P	2.83749		Os01g0849000	0006869 // lipid transport // inferred from electronic annotation	0	0	NM_001051342(11)	LOC_Os01g62980.1 // cDNA|LTPL101 - Protease inhibitor/seed storage/LTP family protein precursor, expressed gene:LOC_Os01g62980 // rgap // 11 // ---///NM_001051342 // Oryza sativa Japonica Group Os01g0849000 (Os01g0849000) mRNA, complete cds. // refseq // 11 // ---
Os.10908.1.S1_a_at	6.33785	P	8.48855	P	4.44042		7.35462	P	9.678	P	5.00502		Os08g0473900	0005975 // carbohydrate metabolic process // inferred from electronic annotation///0005983 // starch catabolic process // inferred from expression pattern///0005987 // sucrose catabolic process // inferred from expression pattern///0008152 // metabolic process // inferred from electronic annotation///0009737 // response to abscisic acid stimulus // inferred from electronic annotation///0009739 //…	0048046 // apoplast // inferred from electronic annotation	0003824 // catalytic activity // inferred from electronic annotation///0004556 // alpha-amylase activity // inferred from electronic annotation///0005509 // calcium ion binding // inferred from electronic annotation///0016787 // hydrolase activity // inferred from electronic annotation///0016798 // hydrolase activity, acting on glycosyl bonds // inferred from electronic annotation///0043169 // ca…	NM_001068559(11)	LOC_Os08g36910.1 // cDNA|alpha-amylase precursor, putative, expressed gene:LOC_Os08g36910 // rgap // 11 // ---///LOC_Os08g36910.2 // cDNA|alpha-amylase precursor, putative, expressed gene:LOC_Os08g36910 // rgap // 11 // ---///LOC_Os08g36910.3 // cDNA|alpha-amylase precursor, putative, expressed gene:LOC_Os08g36910 // rgap // 11 // ---///NM_001068559 // Oryza sativa Japonica Group Os08g0473900 (Os…
Os.9093.1.S1_at	7.29102	P	9.36039	P	4.19701		9.23609	P	11.4777	P	4.72939		0	0	0	0	LOC_Os06g05930.1(11)	LOC_Os06g05930.1 // cDNA|expressed protein gene:LOC_Os06g05930 // rgap // 11 // ---
OsAffx.12954.1.S1_at	5.28541	A	13.2478	P	249.411		6.22613	P	14.3567	P	280.256		Os03g0322900	0	0	0	NM_001056505(11)	LOC_Os03g20680.1 // cDNA|late embryogenesis abundant protein 1, putative, expressed gene:LOC_Os03g20680 // rgap // 11 // ---///NM_001056505 // Oryza sativa Japonica Group Os03g0322900 (Os03g0322900) mRNA, complete cds. // refseq // 11 // ---
Os.56026.1.A1_at	6.6372	P	9.20488	P	5.92855		6.63997	P	9.3743	P	6.65448		Os02g0734800	0	0	0	NM_001054577(9)	LOC_Os02g50200.1 // cDNA|cysteine-rich repeat secretory protein precursor, putative, expressed gene:LOC_Os02g50200 // rgap // 11 // ---///NM_001054577 // Oryza sativa Japonica Group Os02g0734800 (Os02g0734800) mRNA, complete cds. // refseq // 9 // ---
Os.57469.1.S1_x_at	9.84457	P	11.4913	P	3.13116		9.71555	P	11.5257	P	3.50686		Os05g0420600	0022900 // electron transport chain // inferred from electronic annotation	0005739 // mitochondrion // inferred from electronic annotation///0005758 // mitochondrial intermembrane space // inferred from electronic annotation///0005886 // plasma membrane // inferred from electronic annotation///0070469 // respiratory chain // inferred from electronic annotation	0005506 // iron ion binding // inferred from electronic annotation///0005507 // copper ion binding // inferred from electronic annotation///0009055 // electron carrier activity // inferred from electronic annotation///0020037 // heme binding // inferred from electronic annotation///0046872 // metal ion binding // inferred from electronic annotation	NM_001062113	BGIOSGA019893-TA // locus=Chr05:21825526:21827435:+ // bgi_ris // 0 // chrChr5:20630129-20632006(+)///LOC_Os05g34770.1 // cDNA|cytochrome c, putative, expressed gene:LOC_Os05g34770 // rgap // 0 // chrChr5:20630041-20632450(+)///NM_001062113 // Oryza sativa Japonica Group Os05g0420600 (Os05g0420600) mRNA, complete cds. // refseq // 0 // chrChr5:20630042-20632322(+)///Os05t0420600-01 // Cytochrome …
Os.6618.1.S1_at	5.23474	A	9.0758	P	14.331		6.05087	A	10.0553	P	16.0493		Os04g0589800	0009790 // embryo development // inferred from electronic annotation	0	0	NM_001060236	LOC_Os04g49980.1 // cDNA|late embryogenesis abundant group 1, putative, expressed gene:LOC_Os04g49980 // rgap // 11 // ---
Os.36218.1.S1_at	9.08348	P	10.6191	P	2.89913		9.35163	P	11.0495	P	3.24419		Os07g0241800	0	0	0	NM_001065805	LOC_Os07g13810.1 // cDNA|cytokinin-N-glucosyltransferase 1, putative, expressed gene:LOC_Os07g13810 // rgap // 10 // ---
Os.11198.1.S1_a_at	9.25281	P	11.2781	P	4.07082		10.0036	P	12.1885	P	4.54691		Os07g0633100	0	0	0	NM_001066906(11)	LOC_Os07g43940.1 // cDNA|X8 domain containing protein, expressed gene:LOC_Os07g43940 // rgap // 11 // ---///LOC_Os07g43940.2 // cDNA|X8 domain containing protein, expressed gene:LOC_Os07g43940 // rgap // 11 // ---///NM_001066906 // Oryza sativa Japonica Group Os07g0633100 (Os07g0633100) mRNA, complete cds. // refseq // 11 // ---
Os.38806.1.A1_x_at	8.67992	P	12.2038	P	11.5026		8.91435	P	12.5971	P	12.8419		Os06g0133400	0	0	0	NM_001063243(10)	LOC_Os06g04230.1 // cDNA|expressed protein gene:LOC_Os06g04230 // rgap // 10 // ---///NM_001063243 // Oryza sativa Japonica Group Os06g0133400 (Os06g0133400) mRNA, complete cds. // refseq // 10 // ---
Os.54420.1.S1_at	8.51664	P	9.95835	P	2.71642		8.56929	P	10.1687	P	3.03019		Os01g0276900	0	0	0	NM_001185348(11)	LOC_Os01g16980.1 // cDNA|expressed protein gene:LOC_Os01g16980 // rgap // 11 // ---///NM_001185348 // Oryza sativa Japonica Group Os01g0276900 (Os01g0276900) mRNA, complete cds. // refseq // 11 // ---
Os.5334.2.S1_a_at	11.218	P	12.5484	P	2.5147		11.36	P	12.8477	P	2.80436		Os01g0880200	0005982 // starch metabolic process // inferred from electronic annotation///0010417 // glucuronoxylan biosynthetic process // inferred from electronic annotation	0005794 // Golgi apparatus // inferred from electronic annotation	0016757 // transferase activity, transferring glycosyl groups // inferred from electronic annotation///0080116 // glucuronoxylan glucuronosyltransferase activity // inferred from electronic annotation	NM_001051526(11)	LOC_Os01g65780.1 // cDNA|glycosyl transferase, putative, expressed gene:LOC_Os01g65780 // rgap // 11 // ---///LOC_Os01g65780.2 // cDNA|glycosyl transferase, putative, expressed gene:LOC_Os01g65780 // rgap // 11 // ---///LOC_Os01g65780.3 // cDNA|glycosyl transferase, putative, expressed gene:LOC_Os01g65780 // rgap // 11 // ---///LOC_Os01g65780.4 // cDNA|glycosyl transferase, putative, expressed ge…
Os.51210.1.S1_at	7.97476	P	9.34325	P	2.582		8.61312	P	10.1377	P	2.87702		Os03g0673800	0	0016020 // membrane // inferred from electronic annotation	0	NM_001057415(11)	LOC_Os03g47070.1 // cDNA|RXW8, putative, expressed gene:LOC_Os03g47070 // rgap // 11 // ---///LOC_Os03g47070.2 // cDNA|RXW8, putative, expressed gene:LOC_Os03g47070 // rgap // 11 // ---///NM_001057415 // Oryza sativa Japonica Group Os03g0673800 (Os03g0673800) mRNA, complete cds. // refseq // 11 // ---
OsAffx.30192.1.S1_at	7.68807	P	8.84869	P	2.23554		7.55111	P	8.86454	P	2.48531		Os09g0559600	0006662 // glycerol ether metabolic process // inferred from electronic annotation///0045454 // cell redox homeostasis // inferred from electronic annotation	0	0009055 // electron carrier activity // inferred from electronic annotation///0015035 // protein disulfide oxidoreductase activity // inferred from electronic annotation	NM_001070454	LOC_Os09g38670.2 // cDNA|thioredoxin, putative, expressed gene:LOC_Os09g38670 // rgap // 11 // ---
Os.27388.1.S1_s_at	11.0329	P	13.5601	P	5.76426		11.5567	P	14.2365	P	6.4073		Os10g0103700	0006351 // transcription, DNA-dependent // inferred from electronic annotation///0006355 // regulation of transcription, DNA-dependent // inferred from electronic annotation///0009735 // response to cytokinin stimulus // inferred from electronic annotation	0005634 // nucleus // inferred from electronic annotation	0003677 // DNA binding // inferred from electronic annotation///0003700 // sequence-specific DNA binding transcription factor activity // inferred from electronic annotation///0043565 // sequence-specific DNA binding // inferred from electronic annotation	NM_001070553(11)	LOC_Os10g01470.1 // cDNA|homeobox associated leucine zipper, putative, expressed gene:LOC_Os10g01470 // rgap // 11 // ---///NM_001070553 // Oryza sativa Japonica Group Os10g0103700 (Os10g0103700) mRNA, partial cds. // refseq // 11 // ---
Os.32602.2.S1_x_at	6.42091	P	8.8525	P	5.39487		6.45513	P	9.03811	P	5.99175		Os01g0975000	0	0	0	NM_001052095(10)	BGIOSGA030307-TA // locus=Chr09:1595185:1596251:+ // bgi_ris // 9 // ---///LOC_Os01g74370.1 // cDNA|domain of unknown function DUF966 domain containing protein, expressed gene:LOC_Os01g74370 // rgap // 10 // ---///NM_001052095 // Oryza sativa Japonica Group Os01g0975000 (Os01g0975000) mRNA, complete cds. // refseq // 10 // ---///Os01t0975000-01 // Protein of unknown function DUF966 family protein…
Os.11907.1.S1_at	10.6558	P	11.9849	P	2.51258		10.6337	P	12.1142	P	2.7904		Os11g0634200	0	0005739 // mitochondrion // inferred from reviewed computational analysis	0	NM_001074856(10)	LOC_Os11g41600.1 // cDNA|expressed protein gene:LOC_Os11g41600 // rgap // 10 // ---///LOC_Os11g41600.2 // cDNA|expressed protein gene:LOC_Os11g41600 // rgap // 10 // ---///NM_001074856 // Oryza sativa Japonica Group Os11g0634200 (Os11g0634200) mRNA, complete cds. // refseq // 10 // ---
Os.7664.1.S1_at	10.3926	P	14.7796	P	20.9236		10.3198	P	14.858	P	23.2338		Os02g0814000	0	0	0	NM_001055023(11)	LOC_Os02g56900.1 // cDNA|thioredoxin family protein, putative, expressed gene:LOC_Os02g56900 // rgap // 11 // ---///NM_001055023 // Oryza sativa Japonica Group Os02g0814000 (Os02g0814000) mRNA, complete cds. // refseq // 11 // ---
Os.24761.1.A1_at	9.21514	P	10.3723	P	2.23011		9.16263	P	10.469	P	2.47312		Os09g0327550	0	0	0	NM_001188849(11)	LOC_Os09g15835.1 // cDNA|OBP32pep, putative, expressed gene:LOC_Os09g15835 // rgap // 11 // ---///NM_001188849 // Oryza sativa Japonica Group Os09g0327550 (Os09g0327550) mRNA, partial cds. // refseq // 11 // ---
Os.32478.1.S1_at	7.18364	P	8.3447	P	2.23621		8.15009	P	9.45937	P	2.47816		Os01g0652800	0	0	0	NM_001185557(11)	LOC_Os01g46400.1 // cDNA|expressed protein gene:LOC_Os01g46400 // rgap // 11 // ---///NM_001185557 // Oryza sativa Japonica Group Os01g0652800 (Os01g0652800) mRNA, complete cds. // refseq // 11 // ---
Os.53244.1.A1_at	8.90736	P	9.909	P	2.00228		8.80745	P	9.95647	P	2.21763		Os07g0603600	0	0	0	NM_001066749(11)	LOC_Os07g41230.1 // cDNA|esterase, putative, expressed gene:LOC_Os07g41230 // rgap // 11 // ---///NM_001066749 // Oryza sativa Japonica Group Os07g0603600 (Os07g0603600) mRNA, partial cds. // refseq // 11 // ---
OsAffx.23070.1.S1_at	5.69053	P	7.69182	P	4.00359		5.72922	A	7.87603	P	4.42847		Os01g0121500	0	0	0	NM_001048411	BGIOSGA002492-TA // locus=Chr01:1481629:1482105:- // bgi_ris // 11 // ---///LOC_Os01g03130.1 // cDNA|expressed protein gene:LOC_Os01g03130 // rgap // 11 // ---
OsAffx.14207.1.A1_at	5.15932	A	6.61005	P	2.73345		5.33304	A	6.92791	P	3.02069		0	0	0	0	9632.m03753	9632.m03753 // --- // tigr // --- // ---
Os.27965.1.S1_at	6.76416	P	7.86253	P	2.14113		7.13178	P	8.37411	P	2.36581		Os03g0816500	0055114 // oxidation-reduction process // inferred from electronic annotation	0	0016491 // oxidoreductase activity // inferred from electronic annotation///0016706 // oxidoreductase activity, acting on paired donors, with incorporation or reduction of molecular oxygen, 2-oxoglutarate as one donor, and incorporation of one atom each of oxygen into both donors // inferred from electronic annotation	NM_001058228(11)	LOC_Os03g60190.1 // cDNA|oxidoreductase, 2OG-Fe oxygenase family protein, putative, expressed gene:LOC_Os03g60190 // rgap // 11 // ---///LOC_Os03g60190.2 // cDNA|oxidoreductase, 2OG-Fe oxygenase family protein, putative, expressed gene:LOC_Os03g60190 // rgap // 11 // ---///NM_001058228 // Oryza sativa Japonica Group Os03g0816500 (Os03g0816500) mRNA, complete cds. // refseq // 11 // ---
Os.5739.1.S1_at	9.22538	P	10.4144	P	2.27993		9.17849	P	10.5112	P	2.5187		Os05g0568100	0016226 // iron-sulfur cluster assembly // inferred from electronic annotation	0005739 // mitochondrion // inferred from electronic annotation	0005506 // iron ion binding // inferred from electronic annotation///0051536 // iron-sulfur cluster binding // inferred from electronic annotation	NM_001062890(11)	LOC_Os05g49300.1 // cDNA|iron-sulfur cluster assembly enzyme ISCU, mitochondrial precursor, putative, expressed gene:LOC_Os05g49300 // rgap // 11 // ---///NM_001062890 // Oryza sativa Japonica Group Os05g0568100 (Os05g0568100) mRNA, complete cds. // refseq // 11 // ---
Os.54971.1.S1_at	5.30737	A	6.79181	P	2.7981		5.19607	A	6.82262	P	3.08772		Os11g0557400	0	0	0	NM_001074624(11)	NM_001074624 // Oryza sativa Japonica Group Os11g0557400 (Os11g0557400) mRNA, complete cds. // refseq // 11 // ---
Os.12186.1.S1_at	8.32254	P	10.2625	P	3.83686		9.09334	P	11.1751	P	4.23315		Os03g0327600	0	0	0	NM_001056530(9)	LOC_Os03g21040.2 // cDNA|stress responsive protein, putative, expressed gene:LOC_Os03g21040 // rgap // 9 // ---///NM_001056530 // Oryza sativa Japonica Group Os03g0327600 (Os03g0327600) mRNA, complete cds. // refseq // 9 // ---
Os.20136.1.S1_a_at	9.8059	P	10.8543	P	2.06828		11.064	P	12.254	P	2.28158		Os09g0450300	0	0005739 // mitochondrion // inferred from electronic annotation///0009524 // phragmoplast // inferred from electronic annotation///0009536 // plastid // inferred from electronic annotation///0009574 // preprophase band // inferred from electronic annotation	0008017 // microtubule binding // inferred from electronic annotation	NM_001069861(11)	LOC_Os09g27700.1 // cDNA|microtubule associated protein, putative, expressed gene:LOC_Os09g27700 // rgap // 11 // ---///LOC_Os09g27700.2 // cDNA|microtubule associated protein, putative, expressed gene:LOC_Os09g27700 // rgap // 11 // ---///NM_001069861 // Oryza sativa Japonica Group Os09g0450300 (Os09g0450300) mRNA, complete cds. // refseq // 11 // ---
Os.55820.1.S1_at	3.96462	A	6.66447	P	6.49736		4.79129	A	7.63253	P	7.16638		0	0	0	0	Os12t0265800-01	Os12t0265800-01 // Hypothetical conserved gene. // rapdb // 0 // chrChr12:9453853-9454033(+)
Os.7831.1.S1_at	7.94203	P	11.6373	P	12.9536		8.05883	P	11.8953	P	14.2853		Os06g0223700	0	0	0	NM_001063719(9)	LOC_Os06g11980.1 // cDNA|DUF581 domain containing protein, expressed gene:LOC_Os06g11980 // rgap // 9 // ---///NM_001063719 // Oryza sativa Japonica Group Os06g0223700 (Os06g0223700) mRNA, complete cds. // refseq // 9 // ---
OsAffx.24190.1.S1_at	7.22748	P	8.59875	P	2.58698		7.12798	P	8.63959	P	2.85129		Os02g0201500	0	0	0005509 // calcium ion binding // inferred from electronic annotation	NM_001052760(11)	LOC_Os02g10740.1 // cDNA|calcium-binding mitochondrial carrier CBG00135, putative, expressed gene:LOC_Os02g10740 // rgap // 11 // ---///NM_001052760 // Oryza sativa Japonica Group Os02g0201500 (Os02g0201500) mRNA, complete cds. // refseq // 11 // ---
Os.18818.1.S1_a_at	11.7001	P	13.2789	P	2.98738		11.6965	P	13.4148	P	3.29049		Os01g0227100	0008152 // metabolic process // inferred from electronic annotation///0010304 // PSII associated light-harvesting complex II catabolic process // inferred from mutant phenotype///0015996 // chlorophyll catabolic process // inferred from electronic annotation///0015996 // chlorophyll catabolic process // inferred from mutant phenotype///0055114 // oxidation-reduction process // inferred from direc…	0009507 // chloroplast // inferred from electronic annotation///0009535 // chloroplast thylakoid membrane // inferred from electronic annotation///0009536 // plastid // inferred from direct assay///0009536 // plastid // inferred from electronic annotation///0009579 // thylakoid // inferred from electronic annotation///0016020 // membrane // inferred from electronic annotation///0016021 // integra…	0000166 // nucleotide binding // inferred from electronic annotation///0016491 // oxidoreductase activity // inferred from direct assay///0016491 // oxidoreductase activity // inferred from electronic annotation///0034256 // chlorophyll(ide) b reductase activity // inferred from electronic annotation	NM_001049003(11)	BGIOSGA003046-TA // locus=Chr01:7493036:7498712:+ // bgi_ris // 11 // ---///LOC_Os01g12710.1 // cDNA|oxidoreductase, short chain dehydrogenase/reductase family domain containing protein, expressed gene:LOC_Os01g12710 // rgap // 11 // ---///LOC_Os01g12710.2 // cDNA|oxidoreductase, short chain dehydrogenase/reductase family domain containing protein, expressed gene:LOC_Os01g12710 // rgap // 11 // -…
OsAffx.16614.1.S1_x_at	7.27064	P	8.40483	P	2.19496		7.38449	M	8.65739	P	2.41647		Os07g0572100	0009308 // amine metabolic process // inferred from electronic annotation///0055114 // oxidation-reduction process // inferred from electronic annotation	0005618 // cell wall // inferred from electronic annotation	0005507 // copper ion binding // inferred from electronic annotation///0008131 // primary amine oxidase activity // inferred from electronic annotation///0048038 // quinone binding // inferred from electronic annotation	NM_001066591(11)	BGIOSGA025978-TA // locus=Chr07:21138052:21142246:+ // bgi_ris // 11 // ---///LOC_Os07g38440.1 // cDNA|uncharacterized 50.6 kDa protein in the 5region of gyrA and gyrB, putative, expressed gene:LOC_Os07g38440 // rgap // 11 // ---///NM_001066591 // Oryza sativa Japonica Group Os07g0572100 (Os07g0572100) mRNA, complete cds. // refseq // 11 // ---///Os07t0572100-01 // Similar to Amine oxidase like p…
Os.2202.3.S1_x_at	6.59094	P	7.81993	P	2.34401		7.04137	P	8.40758	P	2.57793		Os01g0198000	0031047 // gene silencing by RNA // inferred from electronic annotation	0	0003723 // RNA binding // inferred from electronic annotation///0003968 // RNA-directed RNA polymerase activity // inferred from electronic annotation///0016740 // transferase activity // inferred from electronic annotation///0016779 // nucleotidyltransferase activity // inferred from electronic annotation	NM_001048839(11)	LOC_Os01g10140.2 // cDNA|RNA-dependent RNA polymerase, putative, expressed gene:LOC_Os01g10140 // rgap // 11 // ---///LOC_Os01g10140.3 // cDNA|RNA-dependent RNA polymerase, putative, expressed gene:LOC_Os01g10140 // rgap // 11 // ---///NM_001048839 // Oryza sativa Japonica Group Os01g0198000 (Os01g0198000) mRNA, complete cds. // refseq // 11 // ---
Os.3766.1.S1_at	9.24296	P	12.0926	P	7.20845		9.4582	P	12.4451	P	7.92748		Os01g0797600	0006351 // transcription, DNA-dependent // inferred from electronic annotation///0006355 // regulation of transcription, DNA-dependent // inferred from electronic annotation	0005634 // nucleus // inferred from electronic annotation	0003677 // DNA binding // inferred from electronic annotation///0003700 // sequence-specific DNA binding transcription factor activity // inferred from electronic annotation	NM_001051054(11)	LOC_Os01g58420.1 // cDNA|AP2 domain containing protein, expressed gene:LOC_Os01g58420 // rgap // 11 // ---///NM_001051054 // Oryza sativa Japonica Group Os01g0797600 (Os01g0797600) mRNA, complete cds. // refseq // 11 // ---///Os01t0797600-01 // AP2/ERF family protein, ERF-associated EAR-motif-containing repressor, Abiotic stress response, Stress signaling // rapdb // 9 // ---
Os.52284.1.S1_at	9.08374	P	10.2063	P	2.17728		9.42077	P	10.6802	P	2.39407		Os02g0566300	0	0	0003676 // nucleic acid binding // inferred from electronic annotation	NM_001053705(11)	LOC_Os02g35820.1 // cDNA|retrotransposon protein, putative, unclassified, expressed gene:LOC_Os02g35820 // rgap // 11 // ---///LOC_Os02g35820.2 // cDNA|retrotransposon protein, putative, unclassified, expressed gene:LOC_Os02g35820 // rgap // 11 // ---///NM_001053705 // Oryza sativa Japonica Group Os02g0566300 (Os02g0566300) mRNA, complete cds. // refseq // 11 // ---
Os.11203.1.S1_at	8.10642	P	11.5016	P	10.5208		9.1578	P	12.6898	P	11.5679		Os01g0922600	0006351 // transcription, DNA-dependent // inferred from electronic annotation///0006355 // regulation of transcription, DNA-dependent // inferred from electronic annotation	0005634 // nucleus // inferred from electronic annotation	0003677 // DNA binding // inferred from electronic annotation///0046872 // metal ion binding // inferred from electronic annotation	NM_001051768(11)	LOC_Os01g69830.1 // cDNA|OsSPL2 - SBP-box gene family member, expressed gene:LOC_Os01g69830 // rgap // 11 // ---///NM_001051768 // Oryza sativa Japonica Group Os01g0922600 (Os01g0922600) mRNA, partial cds. // refseq // 11 // ---
Os.51152.1.S1_at	9.9012	P	12.1241	P	4.66819		10.4445	P	12.8034	P	5.12978		Os03g0298300	0	0005886 // plasma membrane // inferred from electronic annotation///0016020 // membrane // inferred from reviewed computational analysis///0016020 // membrane // inferred from electronic annotation///0016021 // integral to membrane // inferred from electronic annotation	0	NM_001056377(11)	LOC_Os03g18680.1 // cDNA|membrane associated DUF588 domain containing protein, putative, expressed gene:LOC_Os03g18680 // rgap // 11 // ---///NM_001056377 // Oryza sativa Japonica Group Os03g0298300 (Os03g0298300) mRNA, complete cds. // refseq // 11 // ---
Os.7348.1.S1_at	10.2296	P	12.5996	P	5.16924		10.7038	P	13.2094	P	5.6789		Os08g0498400	0032259 // methylation // inferred from direct assay///0032259 // methylation // inferred from electronic annotation	0	0008168 // methyltransferase activity // inferred from electronic annotation///0008171 // O-methyltransferase activity // inferred from electronic annotation///0008757 // S-adenosylmethionine-dependent methyltransferase activity // inferred from direct assay///0016740 // transferase activity // inferred from electronic annotation///0046872 // metal ion binding // inferred from electronic annotati…	NM_001068678	LOC_Os08g38910.1 // cDNA|caffeoyl-CoA O-methyltransferase, putative, expressed gene:LOC_Os08g38910 // rgap // 11 // ---///LOC_Os08g38910.2 // cDNA|caffeoyl-CoA O-methyltransferase, putative, expressed gene:LOC_Os08g38910 // rgap // 11 // ---///LOC_Os08g38910.3 // cDNA|caffeoyl-CoA O-methyltransferase, putative, expressed gene:LOC_Os08g38910 // rgap // 11 // ---///LOC_Os08g38910.4 // cDNA|caffeoyl…
OsAffx.28501.1.S1_x_at	5.91284	P	7.09376	P	2.2672		6.50597	P	7.82221	P	2.49016		Os07g0281800	0009688 // abscisic acid biosynthetic process // inferred from electronic annotation///0009851 // auxin biosynthetic process // inferred from electronic annotation///0019760 // glucosinolate metabolic process // inferred from electronic annotation///0055114 // oxidation-reduction process // inferred from electronic annotation	0	0004031 // aldehyde oxidase activity // inferred from electronic annotation///0010293 // abscisic aldehyde oxidase activity // inferred from electronic annotation///0016491 // oxidoreductase activity // inferred from electronic annotation///0018479 // benzaldehyde dehydrogenase (NAD+) activity // inferred from electronic annotation///0018488 // aryl-aldehyde oxidase activity // inferred from elec…	NM_001065912(11)	BGIOSGA025520-TA // locus=Chr07:10486513:10492718:+ // bgi_ris // 11 // ---///LOC_Os07g18120.1 // cDNA|aldehyde oxidase, putative, expressed gene:LOC_Os07g18120 // rgap // 11 // ---///NM_001065912 // Oryza sativa Japonica Group Os07g0281800 (Os07g0281800) mRNA, partial cds. // refseq // 11 // ---///Os07t0281800-01 // Similar to Aldehyde oxidase-2. // rapdb // 11 // ---
OsAffx.11559.1.S1_at	5.1716	P	6.80621	P	3.10502		5.12694	A	6.896	P	3.40833		Os01g0711500	0	0	0005509 // calcium ion binding // inferred from electronic annotation	NM_001050582(11)	LOC_Os01g51420.1 // cDNA|calcineurin B, putative, expressed gene:LOC_Os01g51420 // rgap // 11 // ---///NM_001050582 // Oryza sativa Japonica Group Os01g0711500 (Os01g0711500) mRNA, complete cds. // refseq // 11 // ---///Os01t0711500-00 // Similar to Calcineurin B-like protein 10. // rapdb // 11 // ---
Os.623.2.S1_x_at	10.9204	P	13.5503	P	6.18975		10.9524	P	13.7162	P	6.79188		Os01g0192300	0	0	0003676 // nucleic acid binding // inferred from electronic annotation///0003677 // DNA binding // inferred from electronic annotation///0008270 // zinc ion binding // inferred from electronic annotation	NM_001048812(10)	LOC_Os01g09640.1 // cDNA|Myb transcription factor, putative, expressed gene:LOC_Os01g09640 // rgap // 11 // ---///NM_001048812 // Oryza sativa Japonica Group Os01g0192300 (Os01g0192300) mRNA, complete cds. // refseq // 10 // ---
Os.6274.1.S1_at	3.50806	A	5.78207	P	4.83666		4.16564	A	6.57182	P	5.3007		Os05g0550600	0006869 // lipid transport // inferred from electronic annotation	0	0	NM_001062777(10)	LOC_Os05g47730.1 // cDNA|LTPL153 - Protease inhibitor/seed storage/LTP family protein precursor, expressed gene:LOC_Os05g47730 // rgap // 10 // ---///NM_001062777 // Oryza sativa Japonica Group Os05g0550600 (Os05g0550600) mRNA, complete cds. // refseq // 10 // ---
Os.27673.1.S1_at	10.5011	P	12.1564	P	3.14998		11.1817	P	12.9688	P	3.4512		Os03g0252100	0008152 // metabolic process // inferred from electronic annotation	0	0016787 // hydrolase activity // inferred from electronic annotation	NM_001056110(10)	LOC_Os03g14730.1 // cDNA|gibberellin receptor GID1L2, putative, expressed gene:LOC_Os03g14730 // rgap // 10 // ---///NM_001056110 // Oryza sativa Japonica Group Os03g0252100 (Os03g0252100) mRNA, complete cds. // refseq // 10 // ---
Os.47740.1.S1_at	10.116	P	11.3985	P	2.43255		10.0046	P	11.4187	P	2.66504		Os04g0584800	0007264 // small GTPase mediated signal transduction // inferred from electronic annotation	0	0000166 // nucleotide binding // inferred from electronic annotation///0005525 // GTP binding // inferred from electronic annotation	NM_001060207(11)	LOC_Os04g49530.1 // cDNA|expressed protein gene:LOC_Os04g49530 // rgap // 11 // ---///NM_001060207 // Oryza sativa Japonica Group Os04g0584800 (Os04g0584800) mRNA, complete cds. // refseq // 11 // ---
OsAffx.16669.1.S1_at	7.20636	P	8.5686	P	2.57085		7.64731	P	9.14029	P	2.8147		Os07g0602900	0	0005634 // nucleus // inferred from electronic annotation	0	NM_001066744(10)	LOC_Os07g41160.1 // cDNA|protein of unknown function DUF1675 domain containing protein, expressed gene:LOC_Os07g41160 // rgap // 11 // ---///LOC_Os07g41160.2 // cDNA|protein of unknown function DUF1675 domain containing protein, expressed gene:LOC_Os07g41160 // rgap // 11 // ---///NM_001066744 // Oryza sativa Japonica Group Os07g0602900 (Os07g0602900) mRNA, complete cds. // refseq // 10 // ---///…
Os.623.1.S1_at	4.53968	A	7.20485	P	6.34302		5.05769	A	7.85286	P	6.94112		Os01g0192300	0	0	0003676 // nucleic acid binding // inferred from electronic annotation///0003677 // DNA binding // inferred from electronic annotation///0008270 // zinc ion binding // inferred from electronic annotation	NM_001048812	BGIOSGA002215-TA // locus=Chr01:5350359:5351895:- // bgi_ris // 0 // chrChr1:4971684-4973233(-)///LOC_Os01g09640.1 // cDNA|Myb transcription factor, putative, expressed gene:LOC_Os01g09640 // rgap // 0 // chrChr1:4971170-4973555(-)///NM_001048812 // Oryza sativa Japonica Group Os01g0192300 (Os01g0192300) mRNA, complete cds. // refseq // 0 // chrChr1:4971465-4973555(-)///Os01t0192300-01 // Similar…
OsAffx.14366.1.S1_at	5.61197	P	6.90639	P	2.45278		5.75852	P	7.18266	P	2.68356		Os04g0603400	0	0	0	NM_001060317	BGIOSGA014407-TA // locus=Chr04:29289212:29293079:- // bgi_ris // 0 // chrChr4:30447337-30451203(-)///LOC_Os04g51410.1 // cDNA|expressed protein gene:LOC_Os04g51410 // rgap // 0 // chrChr4:30446831-30451389(-)///NM_001060317 // Oryza sativa Japonica Group Os04g0603400 (Os04g0603400) mRNA, complete cds. // refseq // 0 // chrChr4:30446931-30451385(-)///Os04t0603400-01 // Similar to OSIGBa0118P15.3 …
OsAffx.23960.1.S1_s_at	8.89477	P	10.4755	P	2.99127		9.01342	P	10.7234	P	3.27151		Os01g0902300	0	0	0	NM_001051652	LOC_Os01g67600.1 // cDNA|CXE carboxylesterase, putative, expressed gene:LOC_Os01g67600 // rgap // 11 // ---
Os.55252.1.S1_at	4.92974	A	7.17066	P	4.72697		5.76168	A	8.13164	P	5.16926		Os04g0581800	0030001 // metal ion transport // inferred from electronic annotation	0	0046872 // metal ion binding // inferred from electronic annotation	NM_001060191	BGIOSGA014495-TA // locus=Chr04:28211338:28211848:- // bgi_ris // 0 // chrChr4:29409051-29409562(-)///BGIOSGA014496-TA // locus=Chr04:28209164:28209674:- // bgi_ris // 0 // chrChr4:29409051-29409562(-)///LOC_Os04g49260.1 // cDNA|heavy metal-associated domain containing protein, expressed gene:LOC_Os04g49260 // rgap // 0 // chrChr4:29408861-29409617(-)///NM_001060191 // Oryza sativa Japonica Group…
Os.46019.1.S1_at	10.6443	P	12.0395	P	2.63029		10.7469	P	12.2686	P	2.87139		Os07g0563300	0006351 // transcription, DNA-dependent // inferred from electronic annotation///0006355 // regulation of transcription, DNA-dependent // inferred from electronic annotation	0005622 // intracellular // inferred from electronic annotation///0005634 // nucleus // inferred from electronic annotation///0009536 // plastid // inferred from reviewed computational analysis	0003677 // DNA binding // inferred from electronic annotation///0008270 // zinc ion binding // inferred from electronic annotation///0046872 // metal ion binding // inferred from electronic annotation	NM_001066530(10)	LOC_Os07g37610.1 // cDNA|B3 DNA binding domain containing protein, putative, expressed gene:LOC_Os07g37610 // rgap // 10 // ---///NM_001066530 // Oryza sativa Japonica Group Os07g0563300 (Os07g0563300) mRNA, partial cds. // refseq // 10 // ---
Os.53627.1.S1_at	5.17306	A	6.80785	P	3.10543		6.14037	P	7.90093	P	3.38831		0	0	0	0	ChrSy.fgenesh.mRNA.25,BGIOSGA012827-TA	BGIOSGA012827-TA // locus=Chr03:18233528:18234067:+ // bgi_ris // 0 // chrChrSy:156673-157213(-)///ChrSy.fgenesh.mRNA.25 // cDNA|expressed protein // rgap // 0 // chrChrSy:156673-157716(-)
Os.18177.1.S1_at	7.64275	P	9.22697	P	2.99845		8.32864	P	10.0369	P	3.26759		Os11g0135900	0009624 // response to nematode // inferred from electronic annotation///0010043 // response to zinc ion // inferred from electronic annotation///0055069 // zinc ion homeostasis // inferred from electronic annotation///0055085 // transmembrane transport // inferred from electronic annotation///0080167 // response to karrikin // inferred from electronic annotation	0009705 // plant-type vacuole membrane // inferred from electronic annotation///0016020 // membrane // inferred from reviewed computational analysis///0016021 // integral to membrane // inferred from electronic annotation	0	NM_001072217(11)	LOC_Os11g04104.1 // cDNA|major facilitator superfamily antiporter, putative, expressed gene:LOC_Os11g04104 // rgap // 11 // ---///LOC_Os11g04104.2 // cDNA|major facilitator superfamily antiporter, putative, expressed gene:LOC_Os11g04104 // rgap // 11 // ---///LOC_Os11g04104.3 // cDNA|major facilitator superfamily antiporter, putative, expressed gene:LOC_Os11g04104 // rgap // 11 // ---///NM_001072…
Os.15918.1.S1_x_at	4.93206	A	6.08033	P	2.21649		5.5824	A	6.85135	P	2.40985		Os03g0847900	0	0	0	NM_001186787	LOC_Os03g63060.1 // cDNA|P21-Rho-binding domain containing protein, putative, expressed gene:LOC_Os03g63060 // rgap // 11 // ---
Os.5936.1.S1_at	11.6213	P	12.8362	P	2.32134		11.8655	P	13.2007	P	2.52316		Os06g0646700	0	0	0	NM_001064736(11)	LOC_Os06g43870.2 // cDNA|expressed protein gene:LOC_Os06g43870 // rgap // 11 // ---///NM_001064736 // Oryza sativa Japonica Group Os06g0646700 (Os06g0646700) mRNA, complete cds. // refseq // 11 // ---
Os.10785.3.S1_at	9.76645	P	10.9411	P	2.25732		10.1153	P	11.4092	P	2.45186		Os10g0486100	0	0	0	NM_001071436	LOC_Os10g34480.1 // cDNA|cytochrome P450, putative, expressed gene:LOC_Os10g34480 // rgap // 11 // ---
Os.22278.1.S1_at	8.92098	P	12.6627	P	13.3769		9.20958	P	13.0693	P	14.5172		Os09g0555500	0009058 // biosynthetic process // inferred from electronic annotation///0016117 // carotenoid biosynthetic process // inferred from electronic annotation	0009507 // chloroplast // inferred from electronic annotation	0016740 // transferase activity // inferred from electronic annotation///0016765 // transferase activity, transferring alkyl or aryl (other than methyl) groups // inferred from electronic annotation	NM_001070427(11)	BGIOSGA029294-TA // locus=Chr09:20852482:20855275:- // bgi_ris // 9 // ---///LOC_Os09g38320.1 // cDNA|phytoene synthase, chloroplast precursor, putative, expressed gene:LOC_Os09g38320 // rgap // 11 // ---///NM_001070427 // Oryza sativa Japonica Group Os09g0555500 (Os09g0555500) mRNA, complete cds. // refseq // 11 // ---///Os09t0555500-01 // Similar to Chloroplast phytoene synthase 3. // rapdb // …
Os.7268.1.S1_at	5.59088	P	7.80222	P	4.63104		6.00027	P	8.3291	P	5.02401		Os11g0212900	0006468 // protein phosphorylation // inferred from electronic annotation	0	0004672 // protein kinase activity // inferred from electronic annotation///0004674 // protein serine/threonine kinase activity // inferred from electronic annotation///0005524 // ATP binding // inferred from electronic annotation///0016772 // transferase activity, transferring phosphorus-containing groups // inferred from electronic annotation	NM_001074025(10)	NM_001074025 // Oryza sativa Japonica Group Os11g0212900 (Os11g0212900) mRNA, partial cds. // refseq // 10 // ---
Os.52607.1.S1_at	5.87728	P	8.93172	P	8.30764		7.13346	P	10.3053	P	9.01189		Os08g0390200	0055114 // oxidation-reduction process // inferred from electronic annotation	0	0016491 // oxidoreductase activity // inferred from electronic annotation///0016706 // oxidoreductase activity, acting on paired donors, with incorporation or reduction of molecular oxygen, 2-oxoglutarate as one donor, and incorporation of one atom each of oxygen into both donors // inferred from electronic annotation	NM_001068258(11)	LOC_Os08g30080.1 // cDNA|1-aminocyclopropane-1-carboxylate oxidase homolog 4, putative, expressed gene:LOC_Os08g30080 // rgap // 11 // ---///NM_001068258 // Oryza sativa Japonica Group Os08g0390200 (Os08g0390200) mRNA, complete cds. // refseq // 11 // ---
Os.7203.1.S1_at	9.99829	P	11.1383	P	2.20378		10.4557	P	11.7127	P	2.38993		Os01g0851100	0	0	0	NM_001051354(11)	LOC_Os01g63230.1 // cDNA|growth regulator related protein, putative, expressed gene:LOC_Os01g63230 // rgap // 11 // ---///NM_001051354 // Oryza sativa Japonica Group Os01g0851100 (Os01g0851100) mRNA, complete cds. // refseq // 11 // ---
Os.11330.1.S1_x_at	12.5141	P	13.5383	P	2.0339		12.5462	P	13.6863	P	2.20388		Os07g0448800	0006810 // transport // inferred from electronic annotation///0006833 // water transport // inferred from electronic annotation///0055085 // transmembrane transport // inferred from electronic annotation	0005886 // plasma membrane // inferred from electronic annotation///0016020 // membrane // inferred from electronic annotation///0016021 // integral to membrane // inferred from electronic annotation	0005215 // transporter activity // inferred from electronic annotation	NM_001066080	BGIOSGA025620-TA // locus=Chr07:13786093:13788969:+ // bgi_ris // 0 // chrChr7:15406550-15409433(+)///LOC_Os07g26690.1 // cDNA|aquaporin protein, putative, expressed gene:LOC_Os07g26690 // rgap // 0 // chrChr7:15406441-15409733(+)///LOC_Os07g26690.2 // cDNA|aquaporin protein, putative, expressed gene:LOC_Os07g26690 // rgap // 0 // chrChr7:15406441-15409733(+)///NM_001066080 // Oryza sativa Japoni…
Os.9854.1.S1_a_at	7.33747	P	8.43735	P	2.14337		8.28722	P	9.50047	P	2.31858		Os04g0569900	0	0	0	NM_001060133(11)	BGIOSGA014525-TA // locus=Chr04:27481260:27483402:- // bgi_ris // 10 // ---///LOC_Os04g48160.1 // cDNA|IQ calmodulin-binding motif family protein, putative, expressed gene:LOC_Os04g48160 // rgap // 11 // ---///NM_001060133 // Oryza sativa Japonica Group Os04g0569900 (Os04g0569900) mRNA, complete cds. // refseq // 11 // ---///Os04t0569900-01 // IQ calmodulin-binding region domain containing protei…
Os.8110.1.S1_at	9.06003	P	10.235	P	2.25786		8.98186	P	10.2687	P	2.44		Os03g0248200	0055114 // oxidation-reduction process // inferred from electronic annotation	0	0004497 // monooxygenase activity // inferred from electronic annotation///0005506 // iron ion binding // inferred from electronic annotation///0009055 // electron carrier activity // inferred from electronic annotation///0016491 // oxidoreductase activity // inferred from electronic annotation///0016705 // oxidoreductase activity, acting on paired donors, with incorporation or reduction of molec…	NM_001056089(10)	LOC_Os03g14400.1 // cDNA|cytochrome P450, putative, expressed gene:LOC_Os03g14400 // rgap // 10 // ---///NM_001056089 // Oryza sativa Japonica Group Os03g0248200 (Os03g0248200) mRNA, complete cds. // refseq // 10 // ---
Os.11477.1.S1_at	6.78559	P	10.4995	P	13.1221		6.75828	P	10.5833	P	14.1725		Os03g0850900	0	0	0005507 // copper ion binding // inferred from electronic annotation///0009055 // electron carrier activity // inferred from electronic annotation	NM_001058445(11)	LOC_Os03g63390.1 // cDNA|plastocyanin-like domain containing protein, putative, expressed gene:LOC_Os03g63390 // rgap // 11 // ---///NM_001058445 // Oryza sativa Japonica Group Os03g0850900 (Os03g0850900) mRNA, complete cds. // refseq // 11 // ---
Os.13968.2.S1_a_at	9.2848	P	12.6657	P	10.4174		9.19302	P	12.6834	P	11.2387		Os05g0138300	0009409 // response to cold // inferred from electronic annotation///0042538 // hyperosmotic salinity response // inferred from electronic annotation	0016020 // membrane // inferred from electronic annotation///0016021 // integral to membrane // inferred from electronic annotation///0016023 // cytoplasmic membrane-bounded vesicle // inferred from reviewed computational analysis	0	NM_001061126	BGIOSGA018851-TA // locus=Chr05:2480484:2481045:- // bgi_ris // 0 // chrChr5:2219900-2220462(-)///LOC_Os05g04700.1 // cDNA|OsRCI2-6 - Hydrophobic protein LTI6B, expressed gene:LOC_Os05g04700 // rgap // 0 // chrChr5:2219900-2220462(-)///NM_001061126 // Oryza sativa Japonica Group Os05g0138300 (Os05g0138300) mRNA, complete cds. // refseq // 0 // chrChr5:2219735-2220600(-)///Os05t0138300-01 // Simil…
Os.4370.1.S1_at	9.10251	P	10.2342	P	2.19111		10.2731	P	11.5136	P	2.36277		Os06g0163300	0	0005739 // mitochondrion // inferred from reviewed computational analysis	0	NM_001063430(10)	LOC_Os06g06780.1 // cDNA|harpin-induced protein, putative, expressed gene:LOC_Os06g06780 // rgap // 11 // ---///NM_001063430 // Oryza sativa Japonica Group Os06g0163300 (Os06g0163300) mRNA, complete cds. // refseq // 10 // ---
Os.54768.1.S1_at	4.71075	A	6.41957	P	3.26894		7.05632	P	8.87396	P	3.52505		Os12g0636400	0008152 // metabolic process // inferred from electronic annotation	0	0003824 // catalytic activity // inferred from electronic annotation///0016787 // hydrolase activity // inferred from electronic annotation	NM_001073896(10)	LOC_Os12g43970.1 // cDNA|hydrolase, alpha/beta fold family domain containing protein, expressed gene:LOC_Os12g43970 // rgap // 10 // ---///NM_001073896 // Oryza sativa Japonica Group Os12g0636400 (Os12g0636400) mRNA, complete cds. // refseq // 10 // ---
Os.32022.1.S1_x_at	8.10978	P	12.701	P	24.1043		8.17062	P	12.8699	P	25.9797		Os07g0563400	0	0	0	NM_001066531(11)	LOC_Os07g37620.1 // cDNA|fiber expressed protein, putative, expressed gene:LOC_Os07g37620 // rgap // 11 // ---///NM_001066531 // Oryza sativa Japonica Group Os07g0563400 (Os07g0563400) mRNA, complete cds. // refseq // 11 // ---
Os.30473.1.S1_at	6.7695	P	8.51863	P	3.36156		6.76019	P	8.61703	P	3.62214		Os01g0209700	0009639 // response to red or far red light // inferred from electronic annotation///0010114 // response to red light // inferred from electronic annotation///0045487 // gibberellin catabolic process // inferred from electronic annotation///0055114 // oxidation-reduction process // inferred from electronic annotation	0	0016491 // oxidoreductase activity // inferred from electronic annotation///0016706 // oxidoreductase activity, acting on paired donors, with incorporation or reduction of molecular oxygen, 2-oxoglutarate as one donor, and incorporation of one atom each of oxygen into both donors // inferred from electronic annotation///0052634 // C-19 gibberellin 2-beta-dioxygenase activity // inferred from elec…	NM_001048899(11)	LOC_Os01g11150.1 // cDNA|gibberellin 2-beta-dioxygenase, putative, expressed gene:LOC_Os01g11150 // rgap // 11 // ---///NM_001048899 // Oryza sativa Japonica Group Os01g0209700 (Os01g0209700) mRNA, complete cds. // refseq // 11 // ---
Os.40021.1.S1_a_at	8.99681	P	10.9469	P	3.86397		9.52939	P	11.5869	P	4.16259		Os03g0161900	0006351 // transcription, DNA-dependent // inferred from electronic annotation///0006355 // regulation of transcription, DNA-dependent // inferred from electronic annotation///0006950 // response to stress // inferred from electronic annotation	0005634 // nucleus // inferred from electronic annotation///0005737 // cytoplasm // inferred from electronic annotation	0003677 // DNA binding // inferred from electronic annotation///0003700 // sequence-specific DNA binding transcription factor activity // inferred from electronic annotation///0043565 // sequence-specific DNA binding // inferred from electronic annotation	NM_001055582(11)	LOC_Os03g06630.1 // cDNA|heat stress transcription factor, putative, expressed gene:LOC_Os03g06630 // rgap // 11 // ---///LOC_Os03g06630.2 // cDNA|heat stress transcription factor, putative, expressed gene:LOC_Os03g06630 // rgap // 11 // ---///NM_001055582 // Oryza sativa Japonica Group Os03g0161900 (Os03g0161900) mRNA, complete cds. // refseq // 11 // ---
Os.54535.1.S1_at	6.40535	P	8.04871	P	3.12394		6.96505	P	8.71566	P	3.36502		Os08g0467300	0048268 // clathrin coat assembly // inferred from electronic annotation	0030118 // clathrin coat // inferred from electronic annotation	0005543 // phospholipid binding // inferred from electronic annotation///0005545 // 1-phosphatidylinositol binding // inferred from electronic annotation///0030276 // clathrin binding // inferred from electronic annotation	NM_001068537(10)	NM_001068537 // Oryza sativa Japonica Group Os08g0467300 (Os08g0467300) mRNA, complete cds. // refseq // 10 // ---
Os.13968.1.S1_a_at	13.1922	P	14.6611	P	2.76794		13.2747	P	14.8499	P	2.97976		Os05g0138300	0009409 // response to cold // inferred from electronic annotation///0042538 // hyperosmotic salinity response // inferred from electronic annotation	0016020 // membrane // inferred from electronic annotation///0016021 // integral to membrane // inferred from electronic annotation///0016023 // cytoplasmic membrane-bounded vesicle // inferred from reviewed computational analysis	0	NM_001061126(11)	NM_001061126 // Oryza sativa Japonica Group Os05g0138300 (Os05g0138300) mRNA, complete cds. // refseq // 11 // ---
OsAffx.28472.1.A1_x_at	8.5098	P	9.566	P	2.07945		8.64626	P	9.8051	P	2.23278		0	0	0	0	9632.m00132	9632.m00132 // --- // tigr // --- // ---
Os.46021.1.S1_at	5.81499	A	10.3643	P	23.4136		7.30255	P	11.9498	P	25.0588		Os01g0654400	0	0	0	NM_001050283	BGIOSGA001100-TA // locus=Chr01:29737619:29737870:- // bgi_ris // 0 // chrChr1:26532173-26532425(-)///LOC_Os01g46600.1 // cDNA|seed maturation protein PM41, putative, expressed gene:LOC_Os01g46600 // rgap // 0 // chrChr1:26532173-26532425(-)///NM_001050283 // Oryza sativa Japonica Group Os01g0654400 (Os01g0654400) mRNA, complete cds. // refseq // 0 // chrChr1:26532173-26532425(-)///Os01t0654400-0…
OsAffx.24831.1.S1_s_at	8.26137	P	9.34221	P	2.11526		8.3705	P	9.54893	P	2.2633		Os02g0760000	0	0	0	NM_001054721	LOC_Os02g52270.1 // cDNA|heat shock protein DnaJ, putative, expressed gene:LOC_Os02g52270 // rgap // 11 // ---///LOC_Os02g52270.2 // cDNA|heat shock protein DnaJ, putative, expressed gene:LOC_Os02g52270 // rgap // 11 // ---
Os.37225.1.S1_at	7.82174	P	9.06425	P	2.3661		8.653	P	9.99042	P	2.52699		Os07g0462200	0	0	0	NM_001066115(9)	LOC_Os07g27810.1 // cDNA|fiber protein Fb34, putative, expressed gene:LOC_Os07g27810 // rgap // 11 // ---///NM_001066115 // Oryza sativa Japonica Group Os07g0462200 (Os07g0462200) mRNA, complete cds. // refseq // 9 // ---
Os.12201.2.S1_at	8.73297	P	11.5149	P	6.87775		9.49746	P	12.3737	P	7.34244		Os09g0451400	0009620 // response to fungus // inferred from electronic annotation///0009651 // response to salt stress // inferred from electronic annotation///0009693 // ethylene biosynthetic process // inferred from electronic annotation///0009727 // detection of ethylene stimulus // inferred from electronic annotation///0009835 // fruit ripening // inferred from electronic annotation///0055114 // oxidation…	0005618 // cell wall // inferred from electronic annotation///0005886 // plasma membrane // inferred from electronic annotation	0005507 // copper ion binding // inferred from electronic annotation///0009815 // 1-aminocyclopropane-1-carboxylate oxidase activity // inferred from electronic annotation///0016491 // oxidoreductase activity // inferred from electronic annotation///0016706 // oxidoreductase activity, acting on paired donors, with incorporation or reduction of molecular oxygen, 2-oxoglutarate as one donor, and in…	NM_001069865(11)	LOC_Os09g27820.1 // cDNA|1-aminocyclopropane-1-carboxylate oxidase protein, putative, expressed gene:LOC_Os09g27820 // rgap // 11 // ---///NM_001069865 // Oryza sativa Japonica Group Os09g0451400 (Os09g0451400) mRNA, complete cds. // refseq // 11 // ---
Os.623.3.S1_x_at	8.80644	P	11.4668	P	6.32212		9.03261	P	11.7845	P	6.73592		Os01g0192300	0	0	0003676 // nucleic acid binding // inferred from electronic annotation///0003677 // DNA binding // inferred from electronic annotation///0008270 // zinc ion binding // inferred from electronic annotation	NM_001048812(11)	BGIOSGA002215-TA // locus=Chr01:5350359:5351895:- // bgi_ris // 10 // ---///LOC_Os01g09640.1 // cDNA|Myb transcription factor, putative, expressed gene:LOC_Os01g09640 // rgap // 11 // ---///NM_001048812 // Oryza sativa Japonica Group Os01g0192300 (Os01g0192300) mRNA, complete cds. // refseq // 11 // ---///Os01t0192300-01 // Similar to I-box binding factor (Fragment). // rapdb // 10 // ---
Os.8241.1.S1_at	11.6482	P	13.172	P	2.87538		11.7029	P	13.3157	P	3.05839		0	0	0	0	LOC_Os04g24140.1(10)	LOC_Os04g24140.1 // cDNA|ribose-5-phosphate isomerase A, putative, expressed gene:LOC_Os04g24140 // rgap // 10 // ---
Os.9623.2.S2_x_at	7.36197	P	8.41151	P	2.06986		7.67737	P	8.81495	P	2.20013		Os02g0462000	0	0	0	NM_001053332(11)	NM_001053332 // Oryza sativa Japonica Group Os02g0462000 (Os02g0462000) mRNA, partial cds. // refseq // 11 // ---
Os.12733.1.S1_at	4.91788	A	6.01209	P	2.13496		5.62429	A	6.80474	P	2.26648		Os01g0231000	0006351 // transcription, DNA-dependent // inferred from electronic annotation///0006355 // regulation of transcription, DNA-dependent // inferred from electronic annotation///0009733 // response to auxin stimulus // inferred by curator///0009734 // auxin mediated signaling pathway // inferred from electronic annotation	0005634 // nucleus // inferred from electronic annotation	0046983 // protein dimerization activity // inferred from electronic annotation	NM_001049030(11)	LOC_Os01g13030.1 // cDNA|OsIAA3 - Auxin-responsive Aux/IAA gene family member, expressed gene:LOC_Os01g13030 // rgap // 11 // ---///NM_001049030 // Oryza sativa Japonica Group Os01g0231000 (Os01g0231000) mRNA, complete cds. // refseq // 11 // ---
Os.16803.2.S1_x_at	5.30638	M	7.5512	P	4.73979		5.31763	P	7.64864	P	5.03157		Os01g0749000	0	0	0	NM_001050779(10)	LOC_Os01g54520.1 // cDNA|DUF1264 domain containing protein, putative, expressed gene:LOC_Os01g54520 // rgap // 10 // ---///NM_001050779 // Oryza sativa Japonica Group Os01g0749000 (Os01g0749000) mRNA, complete cds. // refseq // 10 // ---
Os.56189.1.S1_at	4.4605	A	5.59588	P	2.19676		5.16741	P	6.3873	P	2.32928		Os07g0606800	0008152 // metabolic process // inferred from electronic annotation///0009860 // pollen tube growth // inferred from electronic annotation	0	0004091 // carboxylesterase activity // inferred from electronic annotation///0016787 // hydrolase activity // inferred from electronic annotation	NM_001066766(11)	BGIOSGA026101-TA // locus=Chr07:23005612:23006720:+ // bgi_ris // 10 // ---///LOC_Os07g41590.1 // cDNA|gibberellin receptor GID1L2, putative, expressed gene:LOC_Os07g41590 // rgap // 11 // ---///NM_001066766 // Oryza sativa Japonica Group Os07g0606800 (Os07g0606800) mRNA, complete cds. // refseq // 11 // ---///Os07t0606800-01 // Alpha/beta hydrolase fold-3 domain containing protein. // rapdb // 1…
Os.27610.1.S1_at	10.9771	P	12.3988	P	2.679		10.9389	P	12.4437	P	2.83776		Os12g0617800	0006810 // transport // inferred from electronic annotation///0006812 // cation transport // inferred from electronic annotation///0006813 // potassium ion transport // inferred from electronic annotation///0055085 // transmembrane transport // inferred from electronic annotation	0009507 // chloroplast // inferred from electronic annotation///0009536 // plastid // inferred from reviewed computational analysis///0016020 // membrane // inferred from reviewed computational analysis///0016021 // integral to membrane // inferred from electronic annotation	0000166 // nucleotide binding // inferred from electronic annotation///0015299 // solute:hydrogen antiporter activity // inferred from electronic annotation	NM_001073821	BGIOSGA035824-TA // locus=Chr12:21918040:21925679:- // bgi_ris // 0 // chrChr12:26300668-26305986(-)///LOC_Os12g42300.1 // cDNA|potasium efflux antiporter protein, putative, expressed gene:LOC_Os12g42300 // rgap // 0 // chrChr12:26299852-26306151(-)///NM_001073821 // Oryza sativa Japonica Group Os12g0617800 (Os12g0617800) mRNA, complete cds. // refseq // 0 // chrChr12:26300175-26306140(-)///Os12t…
Os.39979.1.A1_at	8.75351	P	9.87085	P	2.16946		9.62716	P	10.8259	P	2.29538		Os03g0249500	0005975 // carbohydrate metabolic process // inferred from electronic annotation///0044237 // cellular metabolic process // inferred from electronic annotation	0	0000166 // nucleotide binding // inferred from electronic annotation///0003824 // catalytic activity // inferred from electronic annotation///0016857 // racemase and epimerase activity, acting on carbohydrates and derivatives // inferred from electronic annotation///0050662 // coenzyme binding // inferred from electronic annotation	NM_001056096(11)	LOC_Os03g14540.1 // cDNA|UDP-glucuronate 4-epimerase, putative, expressed gene:LOC_Os03g14540 // rgap // 11 // ---///NM_001056096 // Oryza sativa Japonica Group Os03g0249500 (Os03g0249500) mRNA, complete cds. // refseq // 11 // ---
Os.49507.1.S1_at	7.66571	P	11.1985	P	11.5735		7.59552	P	11.2086	P	12.2358		Os04g0578000	0008631 // induction of apoptosis by oxidative stress // inferred from electronic annotation///0009058 // biosynthetic process // inferred from electronic annotation///0009605 // response to external stimulus // inferred from electronic annotation///0009611 // response to wounding // inferred from electronic annotation///0009612 // response to mechanical stimulus // inferred from electronic annot…	0	0003824 // catalytic activity // inferred from electronic annotation///0016740 // transferase activity // inferred from electronic annotation///0016829 // lyase activity // inferred from electronic annotation///0016847 // 1-aminocyclopropane-1-carboxylate synthase activity // inferred from electronic annotation///0030170 // pyridoxal phosphate binding // inferred from electronic annotation	NM_001060172(10)	LOC_Os04g48850.1 // cDNA|aminotransferase, classes I and II, domain containing protein, expressed gene:LOC_Os04g48850 // rgap // 11 // ---///NM_001060172 // Oryza sativa Japonica Group Os04g0578000 (Os04g0578000) mRNA, complete cds. // refseq // 10 // ---
OsAffx.3504.1.S1_at	8.09071	P	9.28516	P	2.28858		8.84668	P	10.1212	P	2.41911		Os03g0638200	0	0	0	NM_001057264	LOC_Os03g43720.6 // cDNA|transporter family protein, putative, expressed gene:LOC_Os03g43720 // rgap // 11 // ---
Os.34523.1.S1_at	7.96205	P	11.7632	P	13.9397		8.40066	P	12.2816	P	14.7331		Os11g0498600	0009409 // response to cold // inferred from electronic annotation///0009414 // response to water deprivation // inferred from electronic annotation///0009555 // pollen development // inferred from electronic annotation///0009737 // response to abscisic acid stimulus // inferred from electronic annotation///0009908 // flower development // inferred from electronic annotation///0010507 // negative…	0016020 // membrane // inferred from reviewed computational analysis	0	NM_001074471(11)	LOC_Os11g30500.1 // cDNA|HVA22, putative, expressed gene:LOC_Os11g30500 // rgap // 11 // ---///NM_001074471 // Oryza sativa Japonica Group Os11g0498600 (Os11g0498600) mRNA, complete cds. // refseq // 11 // ---
Os.18830.1.S1_at	5.73312	P	6.86678	P	2.19415		5.87735	P	7.08959	P	2.31698		Os03g0643300	0006561 // proline biosynthetic process // inferred from electronic annotation///0006593 // ornithine catabolic process // inferred from electronic annotation///0019544 // arginine catabolic process to glutamate // inferred from electronic annotation///0042538 // hyperosmotic salinity response // inferred from electronic annotation	0005739 // mitochondrion // inferred from reviewed computational analysis///0005739 // mitochondrion // inferred from electronic annotation	0003824 // catalytic activity // inferred from electronic annotation///0008270 // zinc ion binding // inferred from electronic annotation///0008483 // transaminase activity // inferred from electronic annotation///0016740 // transferase activity // inferred from electronic annotation///0030170 // pyridoxal phosphate binding // inferred from electronic annotation	NM_001057288(11)	BGIOSGA010154-TA // locus=Chr03:28674106:28677946:- // bgi_ris // 11 // ---///LOC_Os03g44150.1 // cDNA|aminotransferase, putative, expressed gene:LOC_Os03g44150 // rgap // 11 // ---///NM_001057288 // Oryza sativa Japonica Group Os03g0643300 (Os03g0643300) mRNA, complete cds. // refseq // 11 // ---///Os03t0643300-01 // Similar to Ornithine-oxo-acid transaminase. // rapdb // 11 // ---///Os03t064330…
Os.11064.1.S1_a_at	10.8801	P	12.035	P	2.22657		10.8423	P	12.0748	P	2.34965		Os10g0389000	0	0	0005509 // calcium ion binding // inferred from electronic annotation	NM_001071033(11)	LOC_Os10g25010.1 // cDNA|OsCML8 - Calmodulin-related calcium sensor protein, expressed gene:LOC_Os10g25010 // rgap // 11 // ---///NM_001071033 // Oryza sativa Japonica Group Os10g0389000 (Os10g0389000) mRNA, partial cds. // refseq // 11 // ---
Os.49475.1.S1_at	8.20095	P	9.8834	P	3.20971		8.56832	P	10.3284	P	3.38707		Os03g0374600	0005975 // carbohydrate metabolic process // inferred from electronic annotation	0	0003824 // catalytic activity // inferred from electronic annotation///0004553 // hydrolase activity, hydrolyzing O-glycosyl compounds // inferred from electronic annotation///0016787 // hydrolase activity // inferred from electronic annotation///0043169 // cation binding // inferred from electronic annotation	NM_001056749(11)	LOC_Os03g25790.1 // cDNA|glycosyl hydrolases family 17 protein, expressed gene:LOC_Os03g25790 // rgap // 11 // ---///LOC_Os03g25790.2 // cDNA|glycosyl hydrolases family 17 protein, expressed gene:LOC_Os03g25790 // rgap // 11 // ---///NM_001056749 // Oryza sativa Japonica Group Os03g0374600 (Os03g0374600) mRNA, complete cds. // refseq // 11 // ---
Os.54934.1.S1_at	6.38639	P	13.5001	P	138.5		6.93457	P	14.1237	P	145.934		Os05g0442400	0	0	0003677 // DNA binding // inferred from electronic annotation	NM_001062206(11)	LOC_Os05g37060.1 // cDNA|MYB family transcription factor, putative, expressed gene:LOC_Os05g37060 // rgap // 11 // ---///NM_001062206 // Oryza sativa Japonica Group Os05g0442400 (Os05g0442400) mRNA, complete cds. // refseq // 11 // ---
Os.25233.1.S1_x_at	6.72782	P	8.19853	P	2.77158		6.78221	P	8.32808	P	2.91982		Os01g0584200	0	0	0	NM_001049953	BGIOSGA001334-TA // locus=Chr01:25196985:25200780:- // bgi_ris // 0 // chrChr1:22683900-22687695(-)///LOC_Os01g40200.1 // cDNA|XIK, putative, expressed gene:LOC_Os01g40200 // rgap // 0 // chrChr1:22683542-22688044(-)///LOC_Os01g40200.2 // cDNA|XIK, putative, expressed gene:LOC_Os01g40200 // rgap // 0 // chrChr1:22683542-22688044(-)///NM_001049953 // Oryza sativa Japonica Group Os01g0584200 (Os01g…
Os.4945.1.S1_at	8.5089	P	11.1497	P	6.23664		8.46298	P	11.1767	P	6.56013		Os09g0106700	0006950 // response to stress // inferred from electronic annotation///0009414 // response to water deprivation // inferred from electronic annotation///0009651 // response to salt stress // inferred from electronic annotation///0009723 // response to ethylene stimulus // inferred from electronic annotation///0009733 // response to auxin stimulus // inferred from electronic annotation///0009737 /…	0	0003677 // DNA binding // inferred from electronic annotation	NM_001069097(9)	LOC_Os09g01960.1 // cDNA|MYB family transcription factor, putative, expressed gene:LOC_Os09g01960 // rgap // 10 // ---///NM_001069097 // Oryza sativa Japonica Group Os09g0106700 (Os09g0106700) mRNA, complete cds. // refseq // 9 // ---
OsAffx.25082.1.S1_s_at	7.25392	P	8.88423	P	3.0958		7.47889	P	9.18131	P	3.25446		Os03g0238800	0055114 // oxidation-reduction process // inferred from electronic annotation	0009536 // plastid // inferred from reviewed computational analysis	0016491 // oxidoreductase activity // inferred from electronic annotation///0016706 // oxidoreductase activity, acting on paired donors, with incorporation or reduction of molecular oxygen, 2-oxoglutarate as one donor, and incorporation of one atom each of oxygen into both donors // inferred from electronic annotation	NM_001056037	LOC_Os03g13560.1 // cDNA|hydroxyproline-rich glycoprotein family protein, putative, expressed gene:LOC_Os03g13560 // rgap // 11 // ---
OsAffx.26387.1.S1_at	9.07457	P	11.1766	P	4.29327		9.04486	P	11.2185	P	4.51159		Os04g0466600	0006596 // polyamine biosynthetic process // inferred from electronic annotation///0009446 // putrescine biosynthetic process // inferred from electronic annotation	0	0047632 // agmatine deiminase activity // inferred from electronic annotation	NM_001187044(11)	LOC_Os04g39210.1 // cDNA|agmatine deiminase, putative, expressed gene:LOC_Os04g39210 // rgap // 11 // ---///NM_001187044 // Oryza sativa Japonica Group Os04g0466600 (Os04g0466600) mRNA, partial cds. // refseq // 11 // ---
OsAffx.32202.1.S1_x_at	4.76403	P	6.48977	P	3.3075		4.74214	M	6.53882	P	3.4742		0	0	0	0	LOC_Os04g16804.1(11),LOC_Os05g22868.1(10),LOC_Os07g25006.1(11),LOC_Os08g15252.1(11),LOC_Os10g21366.1(11)	LOC_Os04g16804.1 // cDNA|uncharacterized protein ycf73, putative, expressed gene:LOC_Os04g16804 // rgap // 11 // ---///LOC_Os05g22868.1 // cDNA|uncharacterized protein ycf73, putative, expressed gene:LOC_Os05g22868 // rgap // 10 // ---///LOC_Os07g25006.1 // cDNA|uncharacterized protein ycf73, putative, expressed gene:LOC_Os07g25006 // rgap // 11 // ---///LOC_Os08g15252.1 // cDNA|uncharacterized p…
Os.11935.1.S1_at	12.8361	P	14.5734	P	3.33411		12.856	P	14.6615	P	3.4955		Os02g0526400	0006508 // proteolysis // inferred from electronic annotation///0006950 // response to stress // inferred from electronic annotation///0019538 // protein metabolic process // inferred from electronic annotation///0034605 // cellular response to heat // inferred from genetic interaction	0009507 // chloroplast // inferred from electronic annotation///0009536 // plastid // inferred from electronic annotation///0009941 // chloroplast envelope // inferred from electronic annotation	0000166 // nucleotide binding // inferred from electronic annotation///0005524 // ATP binding // inferred from electronic annotation///0008233 // peptidase activity // inferred from electronic annotation///0017111 // nucleoside-triphosphatase activity // inferred from electronic annotation	NM_001053532(11)	BGIOSGA008338-TA // locus=Chr02:20626316:20630708:+ // bgi_ris // 10 // ---///LOC_Os02g32520.1 // cDNA|ERD1 protein, chloroplast precursor, putative, expressed gene:LOC_Os02g32520 // rgap // 11 // ---///LOC_Os02g32520.2 // cDNA|ERD1 protein, chloroplast precursor, putative, expressed gene:LOC_Os02g32520 // rgap // 11 // ---///NM_001053532 // Oryza sativa Japonica Group Os02g0526400 (Os02g0526400)…
Os.27544.1.A1_at	5.70757	P	6.75166	P	2.06207		5.73508	A	6.84134	P	2.15286		0	0	0	0	CB676705,CB676780	CB676705 // /DB_XREF=OSJNEe13B17.r /CLONE=OSJNEe13B17 // gb // --- // ---///CB676780 // /DB_XREF=OSJNEe13D17.r /CLONE=OSJNEe13D17 // gb // --- // ---
Os.18724.1.S1_at	7.79796	P	8.91485	P	2.16879		9.35148	P	10.5295	P	2.26259		Os01g0750300	0006970 // response to osmotic stress // inferred from electronic annotation///0007047 // cellular cell wall organization // inferred from electronic annotation///0009414 // response to water deprivation // inferred from electronic annotation///0009834 // secondary cell wall biogenesis // inferred from electronic annotation///0010116 // positive regulation of abscisic acid biosynthetic process //…	0005618 // cell wall // inferred from electronic annotation///0005886 // plasma membrane // inferred from electronic annotation///0016020 // membrane // inferred from electronic annotation///0016021 // integral to membrane // inferred from electronic annotation	0008270 // zinc ion binding // inferred from electronic annotation///0016740 // transferase activity // inferred from electronic annotation///0016757 // transferase activity, transferring glycosyl groups // inferred from electronic annotation///0016760 // cellulose synthase (UDP-forming) activity // inferred from electronic annotation///0046872 // metal ion binding // inferred from electronic ann…	NM_001050787(11)	LOC_Os01g54620.1 // cDNA|CESA4 - cellulose synthase, expressed gene:LOC_Os01g54620 // rgap // 11 // ---///NM_001050787 // Oryza sativa Japonica Group Os01g0750300 (Os01g0750300) mRNA, complete cds. // refseq // 11 // ---
Os.10178.1.S1_a_at	6.0234	P	7.35476	P	2.51639		7.06952	P	8.45973	P	2.62117		Os07g0424400	0007047 // cellular cell wall organization // inferred from electronic annotation///0030244 // cellulose biosynthetic process // inferred from electronic annotation	0005886 // plasma membrane // inferred from electronic annotation///0016020 // membrane // inferred from electronic annotation///0016021 // integral to membrane // inferred from electronic annotation	0008270 // zinc ion binding // inferred from electronic annotation///0016740 // transferase activity // inferred from electronic annotation///0016757 // transferase activity, transferring glycosyl groups // inferred from electronic annotation///0016760 // cellulose synthase (UDP-forming) activity // inferred from electronic annotation///0046872 // metal ion binding // inferred from electronic ann…	NM_001066022(11)	BGIOSGA024403-TA // locus=Chr07:12834458:12838602:- // bgi_ris // 11 // ---///LOC_Os07g24190.1 // cDNA|CESA3 - cellulose synthase, expressed gene:LOC_Os07g24190 // rgap // 11 // ---///LOC_Os07g24190.2 // cDNA|CESA3 - cellulose synthase, expressed gene:LOC_Os07g24190 // rgap // 11 // ---///LOC_Os07g24190.3 // cDNA|CESA3 - cellulose synthase, expressed gene:LOC_Os07g24190 // rgap // 11 // ---///NM_…
Os.1577.2.S1_x_at	9.36198	P	10.5688	P	2.30827		9.46736	P	10.7327	P	2.40377		Os01g0708900	0006810 // transport // inferred from electronic annotation///0055085 // transmembrane transport // inferred from electronic annotation	0016020 // membrane // inferred from electronic annotation///0016021 // integral to membrane // inferred from electronic annotation	0	NM_001050565(11)	BGIOSGA004305-TA // locus=Chr01:32685956:32689610:+ // bgi_ris // 10 // ---///LOC_Os01g51250.1 // cDNA|mitochondrial carrier protein, putative, expressed gene:LOC_Os01g51250 // rgap // 11 // ---///NM_001050565 // Oryza sativa Japonica Group Os01g0708900 (Os01g0708900) mRNA, complete cds. // refseq // 11 // ---///Os01t0708900-01 // Mitochondrial substrate carrier family protein. // rapdb // 11 // …
Os.37811.1.S1_at	9.5121	P	11.021	P	2.84595		9.83107	P	11.3973	P	2.9612		Os04g0603400	0	0	0	NM_001060317(11)	LOC_Os04g51410.1 // cDNA|expressed protein gene:LOC_Os04g51410 // rgap // 10 // ---///NM_001060317 // Oryza sativa Japonica Group Os04g0603400 (Os04g0603400) mRNA, complete cds. // refseq // 11 // ---
Os.26827.1.A1_at	10.166	P	12.3847	P	4.65455		10.3783	P	12.6536	P	4.84084		Os01g0316600	0	0	0000166 // nucleotide binding // inferred from electronic annotation///0003676 // nucleic acid binding // inferred from electronic annotation	NM_001049414(9)	LOC_Os01g21420.1 // cDNA|pre-mRNA-splicing factor SF2, putative, expressed gene:LOC_Os01g21420 // rgap // 9 // ---///NM_001049414 // Oryza sativa Japonica Group Os01g0316600 (Os01g0316600) mRNA, partial cds. // refseq // 9 // ---
Os.52528.1.S1_at	8.32083	P	9.44778	P	2.18397		8.80629	P	9.98804	P	2.26853		Os12g0573900	0	0	0	NM_001073630(11)	LOC_Os12g38560.1 // cDNA|expressed protein gene:LOC_Os12g38560 // rgap // 11 // ---///NM_001073630 // Oryza sativa Japonica Group Os12g0573900 (Os12g0573900) mRNA, complete cds. // refseq // 11 // ---
Os.14309.1.S1_at	9.90037	P	11.3448	P	2.72156		9.86435	P	11.3631	P	2.82593		Os06g0659300	0007010 // cytoskeleton organization // inferred from electronic annotation	0	0003779 // actin binding // inferred from electronic annotation	NM_001064798(11)	LOC_Os06g44890.1 // cDNA|villin protein, putative, expressed gene:LOC_Os06g44890 // rgap // 11 // ---///NM_001064798 // Oryza sativa Japonica Group Os06g0659300 (Os06g0659300) mRNA, complete cds. // refseq // 11 // ---
Os.47919.1.A1_at	5.29366	A	6.59908	P	2.47157		5.81413	A	7.17334	P	2.56545		Os05g0397900	0007018 // microtubule-based movement // inferred from electronic annotation	0005874 // microtubule // inferred from electronic annotation	0000166 // nucleotide binding // inferred from electronic annotation///0003777 // microtubule motor activity // inferred from electronic annotation///0005524 // ATP binding // inferred from electronic annotation	NM_001062005(9)	BGIOSGA019825-TA // locus=Chr05:20578695:20582585:+ // bgi_ris // 9 // ---///LOC_Os05g33030.1 // cDNA|kinesin motor domain containing protein, putative, expressed gene:LOC_Os05g33030 // rgap // 9 // ---///NM_001062005 // Oryza sativa Japonica Group Os05g0397900 (Os05g0397900) mRNA, complete cds. // refseq // 9 // ---///Os05t0397900-01 // Kinesin, motor region domain containing protein. // rapdb /…
Os.12705.1.S1_at	10.7073	P	11.856	P	2.21711		10.9167	P	12.1158	P	2.29599		Os03g0265600	0	0009536 // plastid // inferred from reviewed computational analysis	0000166 // nucleotide binding // inferred from electronic annotation///0003676 // nucleic acid binding // inferred from electronic annotation	NM_001056185(9)	LOC_Os03g15890.1 // cDNA|RNA recognition motif containing protein, expressed gene:LOC_Os03g15890 // rgap // 11 // ---///LOC_Os03g15890.2 // cDNA|RNA recognition motif containing protein, expressed gene:LOC_Os03g15890 // rgap // 11 // ---///LOC_Os03g15890.3 // cDNA|RNA recognition motif containing protein, expressed gene:LOC_Os03g15890 // rgap // 11 // ---///NM_001056185 // Oryza sativa Japonica G…
Os.55279.1.S1_at	4.15597	A	7.86317	P	13.0611		4.72296	A	8.47957	P	13.5161		Os01g0553000	0	0	0	AK107790	AK107790 // /DEF=Oryza sativa (japonica cultivar-group) cDNA clone:002-133-D04, full insert sequence. // gb // --- // ---
Os.30512.1.S1_at	7.35354	P	10.2955	P	7.68446		7.43365	P	10.4242	P	7.94799		Os01g0626400	0006355 // regulation of transcription, DNA-dependent // inferred from electronic annotation	0	0003677 // DNA binding // inferred from electronic annotation///0003700 // sequence-specific DNA binding transcription factor activity // inferred from electronic annotation///0043565 // sequence-specific DNA binding // inferred from electronic annotation	NM_001050163(11)	LOC_Os01g43650.1 // cDNA|WRKY11, expressed gene:LOC_Os01g43650 // rgap // 11 // ---///LOC_Os01g43650.2 // cDNA|WRKY11, expressed gene:LOC_Os01g43650 // rgap // 11 // ---///NM_001050163 // Oryza sativa Japonica Group Os01g0626400 (Os01g0626400) mRNA, complete cds. // refseq // 11 // ---
Os.3318.1.S1_at	10.7979	P	11.8215	P	2.03305		10.8717	P	11.9411	P	2.09854		Os03g0567600	0	0005739 // mitochondrion // inferred from reviewed computational analysis	0016740 // transferase activity // inferred from electronic annotation///0016757 // transferase activity, transferring glycosyl groups // inferred from electronic annotation	NM_001057043(11)	BGIOSGA010414-TA // locus=Chr03:23062659:23065365:- // bgi_ris // 9 // ---///LOC_Os03g37010.1 // cDNA|glycosyltransferase, putative, expressed gene:LOC_Os03g37010 // rgap // 11 // ---///LOC_Os03g37010.2 // cDNA|glycosyltransferase, putative, expressed gene:LOC_Os03g37010 // rgap // 11 // ---///LOC_Os03g37010.3 // cDNA|glycosyltransferase, putative, expressed gene:LOC_Os03g37010 // rgap // 11 // -…
Os.41109.1.S1_at	1.19016	A	8.41834	P	149.933		2.06946	A	9.34313	P	154.737		Os07g0631200	0	0	0008270 // zinc ion binding // inferred from electronic annotation///0046872 // metal ion binding // inferred from electronic annotation	NM_001066896(11)	LOC_Os07g43740.1 // cDNA|zinc finger, C3HC4 type domain containing protein, expressed gene:LOC_Os07g43740 // rgap // 11 // ---///NM_001066896 // Oryza sativa Japonica Group Os07g0631200 (Os07g0631200) mRNA, complete cds. // refseq // 11 // ---
Os.25208.1.S1_at	9.44301	P	11.0272	P	2.9985		9.75768	P	11.3864	P	3.09248		Os04g0106300	0006527 // arginine catabolic process // inferred from electronic annotation///0042742 // defense response to bacterium // inferred from electronic annotation	0005739 // mitochondrion // inferred from electronic annotation///0009507 // chloroplast // inferred from electronic annotation	0004053 // arginase activity // inferred from electronic annotation///0016787 // hydrolase activity // inferred from electronic annotation///0016813 // hydrolase activity, acting on carbon-nitrogen (but not peptide) bonds, in linear amidines // inferred from electronic annotation///0046872 // metal ion binding // inferred from electronic annotation///0050897 // cobalt ion binding // inferred from…	NM_001058548(10)	LOC_Os04g01590.1 // cDNA|arginase, putative, expressed gene:LOC_Os04g01590 // rgap // 11 // ---///NM_001058548 // Oryza sativa Japonica Group Os04g0106300 (Os04g0106300) mRNA, complete cds. // refseq // 10 // ---
Os.7388.2.S1_x_at	6.48079	P	7.81074	P	2.51394		6.48345	P	7.85721	P	2.59145		Os07g0164700	0	0	0004386 // helicase activity // inferred from electronic annotation	NM_001065497(9)	BGIOSGA024765-TA // locus=Chr07:3359979:3364447:- // bgi_ris // 9 // ---///LOC_Os07g07030.1 // cDNA|expressed protein gene:LOC_Os07g07030 // rgap // 9 // ---///LOC_Os07g07030.2 // cDNA|expressed protein gene:LOC_Os07g07030 // rgap // 11 // ---///LOC_Os07g07030.3 // cDNA|expressed protein gene:LOC_Os07g07030 // rgap // 9 // ---///LOC_Os07g07030.4 // cDNA|expressed protein gene:LOC_Os07g07030 // rg…
Os.42688.1.S1_x_at	4.58695	A	6.31525	P	3.31337		5.88394	P	7.65543	P	3.41407		Os01g0875500	0005975 // carbohydrate metabolic process // inferred from electronic annotation///0008152 // metabolic process // inferred from electronic annotation///0080167 // response to karrikin // inferred from electronic annotation	0005576 // extracellular region // inferred from electronic annotation///0005618 // cell wall // inferred from electronic annotation///0009505 // plant-type cell wall // inferred from electronic annotation///0048046 // apoplast // inferred from electronic annotation	0003824 // catalytic activity // inferred from electronic annotation///0004553 // hydrolase activity, hydrolyzing O-glycosyl compounds // inferred from electronic annotation///0004565 // beta-galactosidase activity // inferred from electronic annotation///0016787 // hydrolase activity // inferred from electronic annotation///0016798 // hydrolase activity, acting on glycosyl bonds // inferred from…	NM_001051499	BGIOSGA004907-TA // locus=Chr01:41594937:41600777:+ // bgi_ris // 0 // chrChr1:37994777-38000618(+)///LOC_Os01g65460.1 // cDNA|beta-galactosidase precursor, putative, expressed gene:LOC_Os01g65460 // rgap // 0 // chrChr1:37994512-38001584(+)///LOC_Os01g65460.2 // cDNA|beta-galactosidase precursor, putative, expressed gene:LOC_Os01g65460 // rgap // 0 // chrChr1:37994512-38001584(+)///NM_001051499 …
Os.17228.1.S1_at	4.47821	A	7.30782	P	7.1088		5.32009	A	8.19159	P	7.31824		Os06g0652300	0006005 // L-fucose biosynthetic process // inferred from electronic annotation///0008152 // metabolic process // inferred from electronic annotation///0042350 // GDP-L-fucose biosynthetic process // inferred from electronic annotation///0042351 // 'de novo' GDP-L-fucose biosynthetic process // inferred from electronic annotation///0044237 // cellular metabolic process // inferred from electronic…	0	0000166 // nucleotide binding // inferred from electronic annotation///0003824 // catalytic activity // inferred from electronic annotation///0016491 // oxidoreductase activity // inferred from electronic annotation///0016853 // isomerase activity // inferred from electronic annotation///0050577 // GDP-L-fucose synthase activity // inferred from electronic annotation///0050662 // coenzyme binding…	NM_001064769	BGIOSGA020765-TA // locus=Chr06:28216510:28217553:- // bgi_ris // 0 // chrChr6:26698961-26700005(-)///BGIOSGA020771-TA // locus=Chr06:28170699:28170974:- // bgi_ris // 0 // chrChr6:26698961-26699237(-)///LOC_Os06g44260.1 // cDNA|synthase, putative, expressed gene:LOC_Os06g44260 // rgap // 0 // chrChr6:26698961-26700042(-)///NM_001064769 // Oryza sativa Japonica Group Os06g0652300 (Os06g0652300) m…
Os.15942.1.S1_s_at	12.9023	P	14.4192	P	2.86178		13.0826	P	14.6409	P	2.94496		Os04g0423400	0006950 // response to stress // inferred from electronic annotation	0009536 // plastid // inferred from reviewed computational analysis	0	NM_001187007(11)	LOC_Os04g34600.1 // cDNA|abscisic stress-ripening, putative, expressed gene:LOC_Os04g34600 // rgap // 11 // ---///NM_001187007 // Oryza sativa Japonica Group Os04g0423400 (Os04g0423400) mRNA, complete cds. // refseq // 11 // ---
Os.25587.1.S1_at	11.604	P	12.613	P	2.01248		11.5688	P	12.6191	P	2.07094		Os04g0668900	0007585 // respiratory gaseous exchange // inferred from electronic annotation///0009657 // plastid organization // inferred from electronic annotation///0016117 // carotenoid biosynthetic process // inferred from electronic annotation///0022900 // electron transport chain // inferred from electronic annotation///0055114 // oxidation-reduction process // inferred from electronic annotation	0005740 // mitochondrial envelope // inferred from electronic annotation///0009579 // thylakoid // inferred from electronic annotation///0016020 // membrane // inferred from electronic annotation///0016021 // integral to membrane // inferred from electronic annotation///0070469 // respiratory chain // inferred from electronic annotation	0016491 // oxidoreductase activity // inferred from electronic annotation///0046872 // metal ion binding // inferred from electronic annotation	NM_001060734(9)	LOC_Os04g57320.1 // cDNA|immutans protein, putative, expressed gene:LOC_Os04g57320 // rgap // 11 // ---///LOC_Os04g57320.2 // cDNA|immutans protein, putative, expressed gene:LOC_Os04g57320 // rgap // 11 // ---///NM_001060734 // Oryza sativa Japonica Group Os04g0668900 (Os04g0668900) mRNA, complete cds. // refseq // 9 // ---
OsAffx.4035.1.S1_x_at	0.604484	A	5.90223	P	39.335		1.39519	A	6.73298	P	40.442		Os04g0476600	0	0	0	NM_001059616(9)	LOC_Os04g40070.1 // cDNA|GRAM and C2 domains containing protein, putative, expressed gene:LOC_Os04g40070 // rgap // 9 // ---///NM_001059616 // Oryza sativa Japonica Group Os04g0476600 (Os04g0476600) mRNA, partial cds. // refseq // 9 // ---///Os04t0476600-01 // C2 calcium-dependent membrane targeting domain containing protein. // rapdb // 9 // ---
Os.20204.3.S1_a_at	8.37062	P	9.59058	P	2.32939		8.64686	P	9.90442	P	2.39092		Os02g0215200	0006351 // transcription, DNA-dependent // inferred from electronic annotation///0006355 // regulation of transcription, DNA-dependent // inferred from electronic annotation///0009294 // DNA mediated transformation // inferred from electronic annotation///0009861 // jasmonic acid and ethylene-dependent systemic resistance // inferred from electronic annotation///0016568 // chromatin modification …	0005634 // nucleus // inferred from electronic annotation///0009536 // plastid // inferred from reviewed computational analysis	0004407 // histone deacetylase activity // inferred from electronic annotation///0016787 // hydrolase activity // inferred from electronic annotation///0031078 // histone deacetylase activity (H3-K14 specific) // inferred from electronic annotation///0032041 // NAD-dependent histone deacetylase activity (H3-K14 specific) // inferred from electronic annotation///0032129 // histone deacetylase acti…	NM_001052822(11)	LOC_Os02g12380.1 // cDNA|histone deacetylase, putative, expressed gene:LOC_Os02g12380 // rgap // 11 // ---///LOC_Os02g12380.2 // cDNA|histone deacetylase, putative, expressed gene:LOC_Os02g12380 // rgap // 11 // ---///LOC_Os02g12380.3 // cDNA|histone deacetylase, putative, expressed gene:LOC_Os02g12380 // rgap // 11 // ---///NM_001052822 // Oryza sativa Japonica Group Os02g0215200 (Os02g0215200) …
Os.27624.1.S1_at	11.388	P	14.2737	P	7.39083		11.55	P	14.4711	P	7.57401		Os03g0250000	0	0	0	NM_001186421(11)	LOC_Os03g14590.1 // cDNA|calcium-binding EF hand family protein, putative, expressed gene:LOC_Os03g14590 // rgap // 11 // ---///LOC_Os03g14590.2 // cDNA|calcium-binding EF hand family protein, putative, expressed gene:LOC_Os03g14590 // rgap // 11 // ---///LOC_Os03g14590.3 // cDNA|calcium-binding EF hand family protein, putative, expressed gene:LOC_Os03g14590 // rgap // 11 // ---///NM_001186421 //…
Os.15058.2.S1_at	5.11599	A	7.09677	P	3.94706		6.51823	P	8.5341	P	4.04426		Os10g0159800	0055114 // oxidation-reduction process // inferred from electronic annotation	0	0000166 // nucleotide binding // inferred from electronic annotation///0008270 // zinc ion binding // inferred from electronic annotation///0016491 // oxidoreductase activity // inferred from electronic annotation///0046872 // metal ion binding // inferred from electronic annotation	NM_001070738	BGIOSGA032264-TA // locus=Chr10:3460693:3467715:- // bgi_ris // 0 // chrChr10:3794265-3803768(-)///LOC_Os10g07229.1 // cDNA|dehydrogenase, putative, expressed gene:LOC_Os10g07229 // rgap // 0 // chrChr10:3793862-3804018(-)///NM_001070738 // Oryza sativa Japonica Group Os10g0159800 (Os10g0159800) mRNA, complete cds. // refseq // 0 // chrChr10:3794023-3803817(-)///Os10t0159800-01 // Alcohol dehydro…
Os.26967.1.S2_at	6.83262	P	9.73156	P	7.45876		6.92644	P	9.86037	P	7.64189		Os01g0701900	0	0	0	NM_001050526	LOC_Os01g50616.1 // cDNA|phosphatidylinositol transfer, putative, expressed gene:LOC_Os01g50616 // rgap // 11 // ---
Os.25316.2.S1_x_at	7.27222	P	8.8	P	2.88342		7.40115	P	8.9619	P	2.95008		Os03g0773600	0007018 // microtubule-based movement // inferred from electronic annotation	0005874 // microtubule // inferred from electronic annotation	0000166 // nucleotide binding // inferred from electronic annotation///0003777 // microtubule motor activity // inferred from electronic annotation///0005524 // ATP binding // inferred from electronic annotation	NM_001057952(10)	LOC_Os03g56260.1 // cDNA|kinesin motor domain containing protein, putative, expressed gene:LOC_Os03g56260 // rgap // 10 // ---///NM_001057952 // Oryza sativa Japonica Group Os03g0773600 (Os03g0773600) mRNA, complete cds. // refseq // 10 // ---
Os.19279.1.S1_at	11.9147	P	13.061	P	2.21355		11.9179	P	13.0955	P	2.26186		Os01g0958700	0	0	0	NM_001051990	LOC_Os01g72860.1 // cDNA|MAC/Perforin domain containing protein, putative, expressed gene:LOC_Os01g72860 // rgap // 11 // ---
Os.19952.1.S1_at	9.56864	P	11.6212	P	4.14843		10.8839	P	12.9674	P	4.23841		Os01g0190300	0006351 // transcription, DNA-dependent // inferred from electronic annotation///0006355 // regulation of transcription, DNA-dependent // inferred from electronic annotation///0009733 // response to auxin stimulus // inferred by curator///0009734 // auxin mediated signaling pathway // inferred from electronic annotation	0005634 // nucleus // inferred from electronic annotation	0046983 // protein dimerization activity // inferred from electronic annotation	NM_001048798(11)	LOC_Os01g09450.1 // cDNA|OsIAA2 - Auxin-responsive Aux/IAA gene family member, expressed gene:LOC_Os01g09450 // rgap // 11 // ---///LOC_Os01g09450.2 // cDNA|OsIAA2 - Auxin-responsive Aux/IAA gene family member, expressed gene:LOC_Os01g09450 // rgap // 11 // ---///NM_001048798 // Oryza sativa Japonica Group Os01g0190300 (Os01g0190300) mRNA, complete cds. // refseq // 11 // ---
Os.42305.1.S1_s_at	6.59558	P	7.82312	P	2.34168		7.62979	P	8.88726	P	2.39077		Os01g0794400	0055114 // oxidation-reduction process // inferred from electronic annotation	0	0016491 // oxidoreductase activity // inferred from electronic annotation///0047134 // protein-disulfide reductase activity // inferred from electronic annotation	NM_001051038(11)	LOC_Os01g58194.1 // cDNA|protein disulfide isomerase, putative, expressed gene:LOC_Os01g58194 // rgap // 11 // ---///NM_001051038 // Oryza sativa Japonica Group Os01g0794400 (Os01g0794400) mRNA, complete cds. // refseq // 11 // ---
Os.27251.1.S1_at	8.64814	P	11.3262	P	6.39985		9.38679	P	12.0944	P	6.53258		Os04g0182200	0055114 // oxidation-reduction process // inferred from electronic annotation	0	0016491 // oxidoreductase activity // inferred from electronic annotation///0016706 // oxidoreductase activity, acting on paired donors, with incorporation or reduction of molecular oxygen, 2-oxoglutarate as one donor, and incorporation of one atom each of oxygen into both donors // inferred from electronic annotation	NM_001058715(11)	BGIOSGA015508-TA // locus=Chr04:6344170:6346177:- // bgi_ris // 9 // ---///LOC_Os04g10350.1 // cDNA|1-aminocyclopropane-1-carboxylate oxidase homolog 2, putative, expressed gene:LOC_Os04g10350 // rgap // 11 // ---///NM_001058715 // Oryza sativa Japonica Group Os04g0182200 (Os04g0182200) mRNA, complete cds. // refseq // 11 // ---///Os04t0182200-01 // 2OG-Fe(II) oxygenase domain containing protein.…
Os.14407.1.S1_at	10.2731	P	11.2819	P	2.01226		10.5271	P	11.5648	P	2.0529		Os08g0110400	0	0016020 // membrane // inferred from electronic annotation	0008375 // acetylglucosaminyltransferase activity // inferred from electronic annotation	NM_001067354(11)	LOC_Os08g01890.1 // cDNA|DNA binding protein, putative, expressed gene:LOC_Os08g01890 // rgap // 11 // ---///NM_001067354 // Oryza sativa Japonica Group Os08g0110400 (Os08g0110400) mRNA, complete cds. // refseq // 11 // ---
Os.8413.1.S1_at	6.38105	P	8.56625	P	4.54788		8.41141	P	10.6253	P	4.63937		Os04g0354600	0055114 // oxidation-reduction process // inferred from electronic annotation	0	0000166 // nucleotide binding // inferred from electronic annotation///0016620 // oxidoreductase activity, acting on the aldehyde or oxo group of donors, NAD or NADP as acceptor // inferred from electronic annotation	NM_001059076(11)	LOC_Os04g28620.1 // cDNA|male sterility protein, putative, expressed gene:LOC_Os04g28620 // rgap // 11 // ---///NM_001059076 // Oryza sativa Japonica Group Os04g0354600 (Os04g0354600) mRNA, complete cds. // refseq // 11 // ---
Os.6044.1.S1_at	11.351	P	13.0762	P	3.30613		11.4639	P	13.2169	P	3.3706		Os04g0492400	0	0	0	NM_001059711(10)	LOC_Os04g41500.1 // cDNA|expressed protein gene:LOC_Os04g41500 // rgap // 11 // ---///LOC_Os04g41500.2 // cDNA|expressed protein gene:LOC_Os04g41500 // rgap // 11 // ---///NM_001059711 // Oryza sativa Japonica Group Os04g0492400 (Os04g0492400) mRNA, complete cds. // refseq // 10 // ---
Os.9036.1.S1_at	10.8843	P	12.3518	P	2.76541		11.0266	P	12.5211	P	2.81777		Os03g0726400	0	0	0	NM_001057670(9)	LOC_Os03g51640.1 // cDNA|expressed protein gene:LOC_Os03g51640 // rgap // 11 // ---///NM_001057670 // Oryza sativa Japonica Group Os03g0726400 (Os03g0726400) mRNA, complete cds. // refseq // 9 // ---
OsAffx.4086.1.S1_at	4.83344	A	6.13238	P	2.46047		5.23662	P	6.56246	P	2.50679		Os04g0527700	0006625 // protein targeting to peroxisome // inferred from electronic annotation///0006626 // protein targeting to mitochondrion // inferred from electronic annotation	0005739 // mitochondrion // inferred from electronic annotation///0005777 // peroxisome // inferred from electronic annotation	0	NM_001059904	BGIOSGA016796-TA // locus=Chr04:25092213:25094935:+ // bgi_ris // 0 // chrChr4:26372167-26374890(+)///LOC_Os04g44550.1 // cDNA|CHCH domain containing protein, expressed gene:LOC_Os04g44550 // rgap // 0 // chrChr4:26372045-26375186(+)///LOC_Os04g44550.2 // cDNA|CHCH domain containing protein, expressed gene:LOC_Os04g44550 // rgap // 0 // chrChr4:26372024-26375186(+)///NM_001059904 // Oryza sativa …
Os.953.1.S1_at	5.46639	A	7.16852	P	3.25381		5.67442	A	7.40293	M	3.31387		Os01g0730300	0005992 // trehalose biosynthetic process // inferred from electronic annotation///0008152 // metabolic process // inferred from electronic annotation	0	0003824 // catalytic activity // inferred from electronic annotation	NM_001050676(11)	BGIOSGA004392-TA // locus=Chr01:33687843:33692686:+ // bgi_ris // 11 // ---///LOC_Os01g53000.1 // cDNA|trehalose synthase, putative, expressed gene:LOC_Os01g53000 // rgap // 11 // ---///LOC_Os01g53000.2 // cDNA|trehalose synthase, putative, expressed gene:LOC_Os01g53000 // rgap // 11 // ---///NM_001050676 // Oryza sativa Japonica Group Os01g0730300 (Os01g0730300) mRNA, complete cds. // refseq // …
Os.7718.1.S1_at	9.61662	P	10.6816	P	2.09207		9.69202	P	10.7821	P	2.12889		Os05g0346200	0006351 // transcription, DNA-dependent // inferred from electronic annotation///0006355 // regulation of transcription, DNA-dependent // inferred from electronic annotation///0006950 // response to stress // inferred from electronic annotation///0009408 // response to heat // inferred from mutant phenotype///0009414 // response to water deprivation // inferred from mutant phenotype///0009651 // …	0005634 // nucleus // inferred from direct assay///0005634 // nucleus // inferred from electronic annotation	0003677 // DNA binding // inferred from direct assay///0003677 // DNA binding // inferred from electronic annotation///0003700 // sequence-specific DNA binding transcription factor activity // inferred from electronic annotation	NM_001061795(9)	LOC_Os05g27930.1 // cDNA|AP2 domain containing protein, expressed gene:LOC_Os05g27930 // rgap // 11 // ---///LOC_Os05g27930.2 // cDNA|AP2 domain containing protein, expressed gene:LOC_Os05g27930 // rgap // 11 // ---///LOC_Os05g27930.3 // cDNA|AP2 domain containing protein, expressed gene:LOC_Os05g27930 // rgap // 11 // ---///LOC_Os05g27930.4 // cDNA|AP2 domain containing protein, expressed gene:L…
Os.18678.1.S1_at	10.5085	P	11.8071	P	2.4599		10.7442	P	12.0675	P	2.50229		0	0	0	0	LOC_Os09g20990.1(9)	LOC_Os09g20990.1 // cDNA|trehalose-6-phosphate synthase, putative, expressed gene:LOC_Os09g20990 // rgap // 9 // ---
Os.9199.1.S1_at	9.1867	P	11.9123	P	6.61418		9.43844	P	12.1885	P	6.72755		Os06g0717100	0009409 // response to cold // inferred from electronic annotation///0009414 // response to water deprivation // inferred from electronic annotation///0009644 // response to high light intensity // inferred from electronic annotation///0009651 // response to salt stress // inferred from electronic annotation	0005886 // plasma membrane // inferred from electronic annotation	0	NM_001065127(9)	LOC_Os06g50330.1 // cDNA|senescence-associated protein, putative, expressed gene:LOC_Os06g50330 // rgap // 11 // ---///NM_001065127 // Oryza sativa Japonica Group Os06g0717100 (Os06g0717100) mRNA, complete cds. // refseq // 9 // ---
OsAffx.23081.1.S1_at	5.35956	M	6.51775	P	2.23177		5.76161	P	6.94426	P	2.26994		0	0	0	0	BGIOSGA029606-TA	BGIOSGA029606-TA // locus=Chr09:16501695:16502120:- // bgi_ris // 0 // chrChr9:17852578-17853004(-)
OsAffx.2641.1.S1_at	4.62389	A	6.02098	P	2.6337		5.52707	A	6.94706	P	2.67583		Os02g0264300	0	0	0	NM_001053029	LOC_Os02g16450.1 // cDNA|expressed protein gene:LOC_Os02g16450 // rgap // 10 // ---
Os.11967.1.S1_at	10.2011	P	11.4704	P	2.41052		10.8349	P	12.1263	P	2.44765		Os03g0654400	0003333 // amino acid transmembrane transport // inferred from electronic annotation	0005773 // vacuole // inferred from electronic annotation///0005886 // plasma membrane // inferred from electronic annotation///0009705 // plant-type vacuole membrane // inferred from electronic annotation///0016020 // membrane // inferred from reviewed computational analysis///0016020 // membrane // inferred from electronic annotation///0016021 // integral to membrane // inferred from electronic…	0015171 // amino acid transmembrane transporter activity // inferred from electronic annotation	NM_001057331(11)	BGIOSGA010128-TA // locus=Chr03:29393196:29398392:- // bgi_ris // 9 // ---///LOC_Os03g45170.1 // cDNA|amino acid permease, putative, expressed gene:LOC_Os03g45170 // rgap // 11 // ---///NM_001057331 // Oryza sativa Japonica Group Os03g0654400 (Os03g0654400) mRNA, complete cds. // refseq // 11 // ---///Os03t0654400-01 // Similar to Cationic amino acid transporter-like protein. // rapdb // 9 // ---…
Os.21778.1.S1_at	10.2745	P	11.457	P	2.26966		10.5336	P	11.7379	P	2.30438		Os05g0394900	0	0	0	NM_001061995(11)	LOC_Os05g32810.1 // cDNA|expressed protein gene:LOC_Os05g32810 // rgap // 11 // ---///NM_001061995 // Oryza sativa Japonica Group Os05g0394900 (Os05g0394900) mRNA, complete cds. // refseq // 11 // ---
Os.55382.1.S1_at	7.86202	P	11.769	P	15.0009		7.93164	P	11.8605	P	15.2299		Os03g0188500	0	0	0	NM_001055753(11)	NM_001055753 // Oryza sativa Japonica Group Os03g0188500 (Os03g0188500) mRNA, complete cds. // refseq // 11 // ---
Os.13708.2.A1_at	11.8305	P	13.738	P	3.75164		12.1837	P	14.1118	P	3.80541		Os03g0351300	0	0009536 // plastid // inferred from reviewed computational analysis	0	NM_001056651	LOC_Os03g22790.1 // cDNA|beta-amylase, putative, expressed gene:LOC_Os03g22790 // rgap // 11 // ---
Os.16933.1.S1_at	8.88754	P	9.88775	P	2.00028		9.01429	P	10.0336	P	2.02699		Os01g0837000	0009651 // response to salt stress // inferred from electronic annotation	0005886 // plasma membrane // inferred from electronic annotation	0	NM_001051270	LOC_Os01g61990.1 // cDNA|ankyrin repeat-containing protein, putative, expressed gene:LOC_Os01g61990 // rgap // 9 // ---///LOC_Os01g61990.2 // cDNA|ankyrin repeat-containing protein, putative, expressed gene:LOC_Os01g61990 // rgap // 10 // ---
Os.17446.2.S1_at	6.5877	P	9.5635	P	7.86694		7.12948	P	10.1243	P	7.97135		Os04g0571300	0009611 // response to wounding // inferred from electronic annotation	0	0	NM_001060140	LOC_Os04g48270.4 // cDNA|OsFBX148 - F-box domain containing protein, expressed gene:LOC_Os04g48270 // rgap // 11 // ---
Os.15557.1.S1_at	9.30505	P	13.5305	P	18.7065		9.51616	P	13.7598	P	18.9443		Os01g0214500	0	0	0	NM_001048924(10)	NM_001048924 // Oryza sativa Japonica Group Os01g0214500 (Os01g0214500) mRNA, complete cds. // refseq // 10 // ---
Os.3427.1.S1_at	7.84153	P	9.5152	P	3.19026		8.89077	P	10.5824	P	3.23031		Os01g0734200	0002679 // respiratory burst involved in defense response // inferred from electronic annotation///0006952 // defense response // inferred from electronic annotation///0009723 // response to ethylene stimulus // inferred from electronic annotation///0010119 // regulation of stomatal movement // inferred from electronic annotation///0043069 // negative regulation of programmed cell death // inferr…	0005886 // plasma membrane // inferred from electronic annotation///0005887 // integral to plasma membrane // inferred from electronic annotation///0016020 // membrane // inferred from reviewed computational analysis///0016020 // membrane // inferred from electronic annotation///0016021 // integral to membrane // inferred from electronic annotation	0004601 // peroxidase activity // inferred from electronic annotation///0005509 // calcium ion binding // inferred from electronic annotation///0016491 // oxidoreductase activity // inferred from electronic annotation///0050664 // oxidoreductase activity, acting on NADH or NADPH, oxygen as acceptor // inferred from electronic annotation	NM_001050700(11)	LOC_Os01g53294.1 // cDNA|respiratory burst oxidase protein B, putative, expressed gene:LOC_Os01g53294 // rgap // 11 // ---///NM_001050700 // Oryza sativa Japonica Group Os01g0734200 (Os01g0734200) mRNA, partial cds. // refseq // 11 // ---
Os.11076.1.S1_at	10.0292	P	11.206	P	2.26079		10.1977	P	11.392	P	2.28832		Os12g0631100	0007264 // small GTPase mediated signal transduction // inferred from electronic annotation///0015031 // protein transport // inferred from electronic annotation	0005768 // endosome // inferred from electronic annotation///0005886 // plasma membrane // inferred from electronic annotation	0000166 // nucleotide binding // inferred from electronic annotation///0005525 // GTP binding // inferred from electronic annotation	NM_001073872(9)	LOC_Os12g43550.1 // cDNA|ras-related protein, putative, expressed gene:LOC_Os12g43550 // rgap // 10 // ---///LOC_Os12g43550.2 // cDNA|ras-related protein, putative, expressed gene:LOC_Os12g43550 // rgap // 10 // ---///NM_001073872 // Oryza sativa Japonica Group Os12g0631100 (Os12g0631100) mRNA, complete cds. // refseq // 9 // ---
Os.37006.1.S1_at	9.14287	P	10.6115	P	2.76754		10.73	P	12.216	P	2.80124		Os06g0220000	0	0	0	NM_001063702	BGIOSGA021649-TA // locus=Chr06:7139827:7140705:- // bgi_ris // 0 // chrChr6:6180242-6181419(-)///LOC_Os06g11660.1 // cDNA|phosphate-induced protein 1 conserved region domain containing protein, expressed gene:LOC_Os06g11660 // rgap // 0 // chrChr6:6180307-6181639(-)///LOC_Os06g11660.2 // cDNA|phosphate-induced protein 1 conserved region domain containing protein, expressed gene:LOC_Os06g11660 //…
Os.8017.1.S1_at	11.2015	P	12.7812	P	2.98903		11.7741	P	13.3712	P	3.02532		Os03g0767800	0006950 // response to stress // inferred from electronic annotation///0009631 // cold acclimation // inferred from electronic annotation///0009737 // response to abscisic acid stimulus // inferred from electronic annotation///0009744 // response to sucrose stimulus // inferred from electronic annotation///0009749 // response to glucose stimulus // inferred from electronic annotation///0009750 //…	0005773 // vacuole // inferred from electronic annotation///0016020 // membrane // inferred from reviewed computational analysis	0	NM_001057925(11)	LOC_Os03g55850.1 // cDNA|cold acclimation protein WCOR413, putative, expressed gene:LOC_Os03g55850 // rgap // 11 // ---///NM_001057925 // Oryza sativa Japonica Group Os03g0767800 (Os03g0767800) mRNA, complete cds. // refseq // 11 // ---
Os.51789.1.S1_at	4.84149	A	10.3011	P	44.006		5.00686	A	10.4836	P	44.5322		Os03g0623100	0	0	0	NM_001057222(11)	LOC_Os03g42520.1 // cDNA|expressed protein gene:LOC_Os03g42520 // rgap // 11 // ---///NM_001057222 // Oryza sativa Japonica Group Os03g0623100 (Os03g0623100) mRNA, partial cds. // refseq // 11 // ---
Os.8756.2.A1_at	10.6497	P	11.7711	P	2.17556		11.0823	P	12.2199	P	2.20015		Os07g0657400	0	0	0016757 // transferase activity, transferring glycosyl groups // inferred from electronic annotation	NM_001067046(11)	LOC_Os07g46380.1 // cDNA|glycosyltransferase, putative, expressed gene:LOC_Os07g46380 // rgap // 11 // ---///NM_001067046 // Oryza sativa Japonica Group Os07g0657400 (Os07g0657400) mRNA, complete cds. // refseq // 11 // ---
Os.18664.1.S1_a_at	5.69468	P	7.42163	P	3.31028		9.02116	P	10.764	P	3.34705		Os01g0946500///Os01g0946600	0005975 // carbohydrate metabolic process // inferred from electronic annotation///0008152 // metabolic process // inferred from electronic annotation///0009409 // response to cold // inferred from electronic annotation///0009617 // response to bacterium // inferred from electronic annotation///0009651 // response to salt stress // inferred from electronic annotation///0009817 // defense response…	0005618 // cell wall // inferred from electronic annotation///0005773 // vacuole // inferred from electronic annotation///0005886 // plasma membrane // inferred from electronic annotation///0048046 // apoplast // inferred from electronic annotation	0003824 // catalytic activity // inferred from electronic annotation///0004553 // hydrolase activity, hydrolyzing O-glycosyl compounds // inferred from electronic annotation///0016787 // hydrolase activity // inferred from electronic annotation///0016798 // hydrolase activity, acting on glycosyl bonds // inferred from electronic annotation///0043169 // cation binding // inferred from electronic a…	LOC_Os01g71810.1(11),LOC_Os01g71820.1(11),NM_001051919(11),NM_001051920(11)	LOC_Os01g71810.1 // cDNA|glycosyl hydrolases family 17, putative, expressed gene:LOC_Os01g71810 // rgap // 11 // ---///LOC_Os01g71820.1 // cDNA|glycosyl hydrolases family 17, putative, expressed gene:LOC_Os01g71820 // rgap // 11 // ---///NM_001051919 // Oryza sativa Japonica Group Os01g0946500 (Os01g0946500) mRNA, complete cds. // refseq // 11 // ---///NM_001051920 // Oryza sativa Japonica Group …
Os.48857.1.S1_a_at	5.01855	P	7.04112	P	4.06309		6.31782	P	8.35617	P	4.10774		Os01g0716200	0	0	0	NM_001050603(11)	LOC_Os01g51840.1 // cDNA|IQ calmodulin-binding motif family protein, putative, expressed gene:LOC_Os01g51840 // rgap // 11 // ---///LOC_Os01g51840.2 // cDNA|IQ calmodulin-binding motif family protein, putative, expressed gene:LOC_Os01g51840 // rgap // 11 // ---///LOC_Os01g51840.3 // cDNA|IQ calmodulin-binding motif family protein, putative, expressed gene:LOC_Os01g51840 // rgap // 11 // ---///NM_…
[truncated: 763 more rows]

## Sheet: 2 folds down-regulated
Probe_Set_ID	WT_0h_NS	WT_0h_call	WT_2h_NS	WT_2h_call	fold change		R9_0h_NS	R9_0h_call	R9_2h_NS	R9_2h_call	fold change		Gene_Symbol	Gene_Ontology_Biological_Process	Gene_Ontology_Cellular_Component	Gene_Ontology_Molecular_Function	Annotation_Transcript_Cluster	Transcript_Assignments
[truncated: 2,231 more rows]
