# Supplementary material for: A Key ABA Catabolic Gene, OsABA8ox3, Is Involved in Drought Stress Resistance in Rice
Source: PLoS One. 2015 Feb 3;10(2):e0116646. doi: 10.1371/journal.pone.0116646 (PMC4315402; doi:10.1371/journal.pone.0116646)
Supplement: S3 Table — (XLSX) [file pone.0116646.s005.xlsx]

## Sheet: Stress-related genes
ID	BinName	description
os.48467.1.s1_at	stress.biotic	(loc_os05g33690):12005.m07601 protein receptor-like protein kinase precursor, putative, expressed
os.170.2.s1_at	stress.biotic	(loc_os01g64110):12001.m12526 protein hevamine-A precursor, putative, expressed
os.10651.1.s1_at	stress.biotic	(loc_os02g41904):12002.m100664 protein low-molecular-weight cysteine-rich protein LCR69 precursor, putative, expressed
os.10131.1.s1_a_at	stress.biotic	MULTIPLE HITS: (loc_os05g51670,loc_os05g51680) loc_os05g51670: 12005.m09229 protein UDP-glucose 4-epimerase GEPI48, putative, expressedloc_os05g51680: 12005.m09230 protein SCP-like extracellular protein, expressed
os.51641.1.s1_x_at	stress.biotic	(loc_os07g03590):12007.m04830 protein pathogenesis-related protein PRB1-3 precursor, putative, expressed
os.16630.1.s1_at	stress.biotic	(loc_os07g01620):12007.m28918 protein dirigent-like protein pDIR12, putative
os.3427.1.s1_at	stress.biotic.respiratory burst	(loc_os01g53294):12001.m11497 protein NADPH oxidase, putative, expressed
os.37773.1.s1_x_at	stress.abiotic.heat	(loc_os03g16030):12003.m07040 protein 17.4 kDa class I heat shock protein 3, putative, expressed
os.35808.1.s1_at	stress.abiotic.heat	(loc_os01g42190):12001.m10485 protein dnaJ-like protein, putative, expressed
os.16317.1.s1_at	stress.abiotic.heat	(loc_os04g45480):12004.m09501 protein heat shock protein STI, putative, expressed
os.40021.1.s1_a_at	stress.abiotic.heat	(loc_os03g06630):12003.m06181 protein heat shock factor protein 1, putative, expressed
os.10570.1.s1_at	stress.abiotic.heat	(loc_os06g35960):12006.m08133 protein heat shock factor protein 3, putative, expressed
os.22731.1.s1_at	stress.abiotic.heat	(loc_os03g16020):12003.m07039 protein 17.4 kDa class I heat shock protein 2, putative, expressed
os.10942.1.s1_a_at	stress.abiotic.heat	(loc_os10g28340):12010.m05714 protein heat shock factor protein HSF30, putative, expressed
osaffx.12887.2.s1_s_at	stress.abiotic.heat	(loc_os03g16920):12003.m07124 protein heat shock cognate 70 kDa protein, putative, expressed
os.2292.3.s1_x_at	stress.abiotic.heat	(loc_os03g53340):12003.m10305 protein heat shock factor protein HSF8, putative, expressed
os.8971.1.s1_at	stress.abiotic.heat	(loc_os05g44340):12005.m08560 protein heat shock protein 101, putative, expressed
os.13461.1.s1_at	stress.abiotic.heat	MULTIPLE HITS: (loc_os02g43010,loc_os02g43020) loc_os02g43010: 12002.m09336 protein vacuolar processing enzyme, beta-isozyme precursor, putative, expressedloc_os02g43020: 12002.m09337 protein heat shock protein STI, putative, expressed
os.3419.1.s1_a_at	stress.abiotic.heat	(loc_os01g50700):12001.m11251 protein dehydrin family protein, expressed
osaffx.24831.1.s1_s_at	stress.abiotic.heat	(loc_os02g52270):12002.m10258 protein chaperone protein dnaJ, putative, expressed
os.25736.1.s1_at	stress.abiotic.heat	(loc_os09g31486):12009.m06271 protein heat shock 70 kDa protein, mitochondrial precursor, putative, expressed
os.16245.1.s1_at	stress.abiotic.heat	(loc_os03g18200):12003.m35170 protein heat shock protein binding protein, putative, expressed
os.10259.1.s1_at	stress.abiotic.heat	(loc_os08g39140):12008.m26735 protein heat shock protein 81-1, putative, expressed
os.38581.1.s1_s_at	stress.abiotic.heat	(loc_os05g38530):12005.m08032 protein heat shock cognate 70 kDa protein, putative, expressed
os.12257.1.s1_at	stress.abiotic.heat	(loc_os02g52150):12002.m33881 protein heat shock 22 kDa protein, mitochondrial precursor, putative, expressed
os.36328.1.s1_at	stress.abiotic.heat	(loc_os01g04340):12001.m07069 protein 16.9 kDa class I heat shock protein 3, putative, expressed
os.46024.1.s1_at	stress.abiotic.heat	(loc_os01g62290):12001.m12351 protein heat shock cognate 70 kDa protein, putative, expressed
osaffx.14523.1.s1_s_at	stress.abiotic.cold	(loc_os05g03130):12005.m04847 protein expressed protein
osaffx.14523.1.s1_s_at	stress.abiotic.drought/salt	(loc_os05g03130):12005.m04847 protein expressed protein
os.9199.1.s1_at	stress.abiotic.drought/salt	(loc_os06g50330):12006.m09557 protein senescence-associated protein 12, putative, expressed
os.24577.1.s1_at	stress.abiotic.drought/salt	(loc_os12g39320):12012.m07717 protein HYP1, putative, expressed
os.51210.1.s1_at	stress.abiotic.drought/salt	(loc_os03g47070):12003.m09720 protein RXW8, putative, expressed
os.34258.1.s1_at	stress.abiotic.unspecified	(loc_os01g57450):12001.m11896 protein USP family protein, putative, expressed
os.8908.1.s1_at	stress.abiotic.unspecified	MULTIPLE HITS: (loc_os02g53320,loc_os02g53330) loc_os02g53320: 12002.m10361 protein USP family protein, putative, expressedloc_os02g53330: 12002.m100375 protein 1-aminocyclopropane-1-carboxylate deaminase, putative, expressed
os.16068.3.s1_at	stress.abiotic.unspecified	(loc_os02g47840):12002.m100812 protein ethylene response protein, putative, expressed
os.7753.1.s1_at	stress.abiotic.unspecified	(loc_os01g18170):12001.m08359 protein rhicadhesin receptor precursor, putative, expressed
os.2210.1.s1_at	stress.abiotic.unspecified	(loc_os08g08970):12008.m05032 protein germin-like protein subfamily 1 member 11 precursor, putative, expressed
os.53444.1.s1_at	stress.abiotic.unspecified	(loc_os02g47650):12002.m09799 protein pathogen induced protein 2-4, putative, expressed
os.280.1.s2_at	stress.abiotic.unspecified	MULTIPLE HITS: (loc_os04g32680,loc_os04g32670) loc_os04g32680: 12004.m08366 protein pollen-specific protein C13 precursor, putative, expressedloc_os04g32670: 12004.m08365 protein secondary cell wall-related glycosyltransferase family 47, putative, expressed
os.15989.1.s1_at	stress.abiotic.unspecified	MULTIPLE HITS: (loc_os03g53900,loc_os03g53890) loc_os03g53900: 12003.m101502 protein ethylene-responsive protein, putative, expressedloc_os03g53890: 12003.m10354 protein expressed protein

## Sheet: hormone metabolism
ID	BinName	description
os.18981.1.s1_at	hormone metabolism.abscisic acid.synthesis-degradation	(loc_os07g18120):12007.m06252 protein abscisic-aldehyde oxidase, putative, expressed
osaffx.28501.1.s1_x_at	hormone metabolism.abscisic acid.synthesis-degradation	(loc_os07g18120):12007.m06252 protein abscisic-aldehyde oxidase, putative, expressed
os.50053.1.a1_at	hormone metabolism.abscisic acid.synthesis-degradation.synthesis.9-cis-epoxycarotenoid dioxygenase	(loc_os07g05940):12007.m05058 protein viviparous-14, putative, expressed
os.50329.1.s1_s_at	hormone metabolism.abscisic acid.synthesis-degradation.degradation.8-hydroxylase	(loc_os08g36860):12008.m07674 protein ent-kaurenoic acid oxidase 1, putative, expressed
os.54299.1.s1_at	hormone metabolism.abscisic acid.signal transduction	(loc_os06g10880):12006.m05805 protein bZIP transcription factor family protein, expressed
os.4379.1.s1_at	hormone metabolism.abscisic acid.signal transduction	(loc_os08g36790):12008.m07667 protein bZIP transcription factor ABI5, putative, expressed
os.12986.1.s1_at	hormone metabolism.abscisic acid.induced-regulated-responsive-activated	(loc_os04g44500):12004.m09409 protein FIP1, putative, expressed
os.34523.1.s1_at	hormone metabolism.abscisic acid.induced-regulated-responsive-activated	(loc_os11g30500):12011.m06958 protein HVA22-like protein e, putative, expressed
os.11305.1.s1_at	hormone metabolism.abscisic acid.induced-regulated-responsive-activated	(loc_os12g29400):12012.m06754 protein ABA-responsive protein, putative, expressed
os.12812.1.s1_at	hormone metabolism.abscisic acid.induced-regulated-responsive-activated	(loc_os05g28210):12005.m83960 protein embryonic abundant protein 1, putative, expressed
os.29093.1.s1_at	hormone metabolism.auxin.synthesis-degradation	(loc_os07g14600):12007.m05905 protein IAA-amino acid hydrolase ILR1 precursor, putative, expressed
os.19952.1.s1_at	hormone metabolism.auxin.induced-regulated-responsive-activated	(loc_os01g09450):12001.m07570 protein OsIAA2 - Auxin-responsive Aux/IAA gene family member, expressed
os.7203.1.s1_at	hormone metabolism.auxin.induced-regulated-responsive-activated	MULTIPLE HITS: (loc_os01g63220,loc_os01g63230) loc_os01g63220: 12001.m42537 protein protein kinase, putative, expressedloc_os01g63230: 12001.m12439 protein axi 1 like protein, putative, expressed
osaffx.12565.1.s1_at	hormone metabolism.auxin.induced-regulated-responsive-activated	(loc_os02g49460):12002.m09980 protein auxin-independent growth promoter, putative, expressed
os.11469.1.s1_at	hormone metabolism.auxin.induced-regulated-responsive-activated	(loc_os04g26870):12004.m07812 protein auxin-induced protein PCNT115, putative, expressed
os.12733.1.s1_at	hormone metabolism.auxin.induced-regulated-responsive-activated	(loc_os01g13030):12001.m07915 protein OsIAA3 - Auxin-responsive Aux/IAA gene family member, expressed
os.53178.1.s1_s_at	hormone metabolism.cytokinin.synthesis-degradation	(loc_os05g47840):12005.m08856 protein ATIPT1, putative, expressed
os.53178.1.s1_at	hormone metabolism.cytokinin.synthesis-degradation	(loc_os05g47840):12005.m08856 protein ATIPT1, putative, expressed
os.9563.1.s1_at	hormone metabolism.ethylene.synthesis-degradation	(loc_os08g32160):12008.m07210 protein oxidoreductase, putative, expressed
os.49507.1.s1_at	hormone metabolism.ethylene.synthesis-degradation	(loc_os04g48850):12004.m09820 protein 1-aminocyclopropane-1-carboxylate synthase, putative, expressed
os.52607.1.s1_at	hormone metabolism.ethylene.synthesis-degradation	(loc_os08g30080):12008.m07010 protein 1-aminocyclopropane-1-carboxylate oxidase, putative, expressed
os.8908.1.s1_at	hormone metabolism.ethylene.synthesis-degradation.1-aminocyclopropane-1-carboxylate oxidase	MULTIPLE HITS: (loc_os02g53320,loc_os02g53330) loc_os02g53320: 12002.m10361 protein USP family protein, putative, expressedloc_os02g53330: 12002.m100375 protein 1-aminocyclopropane-1-carboxylate deaminase, putative, expressed
os.12201.2.s1_at	hormone metabolism.ethylene.synthesis-degradation.1-aminocyclopropane-1-carboxylate oxidase	(loc_os09g27820):12009.m05933 protein 1-aminocyclopropane-1-carboxylate oxidase 1, putative, expressed
os.11046.1.s1_at	hormone metabolism.ethylene.induced-regulated-responsive-activated	(loc_os06g39240):12006.m08462 protein endothelial differentiation-related factor 1, putative, expressed
os.30473.1.s1_at	hormone metabolism.gibberelin.synthesis-degradation.GA2 oxidase	(loc_os01g11150):12001.m07735 protein gibberellin 2-beta-dioxygenase, putative, expressed
os.30608.3.s1_at	hormone metabolism.gibberelin.synthesis-degradation.GA2 oxidase	(loc_os02g41954):12002.m34023 protein gibberellin 2-beta-dioxygenase 7, putative, expressed
os.52964.1.s1_at	hormone metabolism.salicylic acid.synthesis-degradation	(loc_os06g13460):12006.m06061 protein jasmonate O-methyltransferase, putative, expressed

## Sheet: signalling
ID	BinName	description
os.10619.1.s1_at	signalling.receptor kinases.leucine rich repeat XI	(loc_os05g44770):12005.m08602 protein receptor-like protein kinase 5 precursor, putative, expressed
os.12560.1.s1_s_at	signalling.receptor kinases.leucine rich repeat XI	(loc_os01g02060):12001.m42835 protein too many mouths protein precursor, putative, expressed
os.12640.1.s1_at	signalling.receptor kinases.leucine rich repeat XI	MULTIPLE HITS: (loc_os01g65660,loc_os01g65650) loc_os01g65660: 12001.m12675 protein AAP8, putative, expressedloc_os01g65650: 12001.m12674 protein receptor-like protein kinase 5 precursor, putative, expressed
osaffx.4267.1.s1_at	signalling.receptor kinases.S-locus glycoprotein like	(loc_os05g07080):12005.m05234 protein S-domain receptor-like protein kinase, putative, expressed
os.26411.2.a1_x_at	signalling.receptor kinases.wall associated kinase	(loc_os08g28710):12008.m06876 protein receptor protein kinase CRINKLY4 precursor, putative, expressed
os.56026.1.a1_at	signalling.receptor kinases.misc	(loc_os02g50200):12002.m10054 protein secretory protein-like, putative, expressed
os.9854.1.s1_a_at	signalling.calcium	(loc_os04g48160):12004.m09754 protein calmodulin binding protein, putative, expressed
os.7902.1.s1_at	signalling.calcium	(loc_os06g46950):12006.m09221 protein EF-hand Ca2+-binding protein CCD1, putative, expressed
os.27624.1.s1_at	signalling.calcium	(loc_os03g14590):12003.m35123 protein calcium ion binding protein, putative, expressed
os.48857.1.s1_a_at	signalling.calcium	(loc_os01g51840):12001.m11361 protein calmodulin binding protein, putative, expressed
os.11222.1.s1_at	signalling.calcium	(loc_os01g40630):12001.m10334 protein carboxy-lyase, putative, expressed
os.11064.1.s1_a_at	signalling.calcium	(loc_os10g25010):12010.m05452 protein caltractin, putative, expressed
osaffx.11559.1.s1_at	signalling.calcium	(loc_os01g51420):12001.m11321 protein calcineurin B-like protein 10, putative, expressed
os.11301.1.s1_x_at	signalling.calcium	MULTIPLE HITS: (loc_os12g04360,loc_os11g04560) loc_os12g04360: 12012.m04430 protein calmodulin-like protein 1, putative, expressedloc_os11g04560: 12011.m04654 protein calmodulin-like protein 1, putative, expressed
os.27797.1.a1_at	signalling.calcium	(loc_os03g06570):12003.m06175 protein calmodulin binding protein, putative, expressed
os.10274.3.s1_at	signalling.calcium	MULTIPLE HITS: (loc_os12g03810,loc_os12g03816) loc_os12g03810: 12012.m04377 protein CIPK-like protein 1, putative, expressedloc_os12g03816: 12012.m04378 protein calmodulin-related protein, putative, expressed
os.15197.1.s2_at	signalling.phosphinositides.inositol-1,3,4-trisphosphate 5/6-kinase	(loc_os03g51610):12003.m10139 protein inositol-tetrakisphosphate 1-kinase 3, putative, expressed
os.11076.1.s1_at	signalling.G-proteins	(loc_os12g43550):12012.m26990 protein ras-related protein RHN1, putative, expressed
os.12144.1.s1_a_at	signalling.G-proteins	(loc_os01g59790):12001.m12113 protein ADP-ribosylation factor, putative, expressed
osaffx.31541.1.s1_s_at	signalling.G-proteins	(loc_os11g01610):12011.m04364 protein prenylated Rab receptor 2, putative, expressed
os.8221.1.s1_a_at	signalling.MAP kinases	(loc_os04g35100):12004.m08601 protein phospholipase C, putative, expressed
os.9221.1.s1_at	signalling.14-3-3 proteins	(loc_os11g34450):12011.m07303 protein 14-3-3-like protein, putative, expressed
os.27111.1.s1_at	signalling.light	(loc_os07g36230):12007.m29218 protein transposon protein, putative, Mutator sub-class, expressed
osaffx.31566.2.s1_x_at	signalling.light	MULTIPLE HITS: (loc_os02g01860,loc_os12g03660) loc_os02g01860: 12002.m05536 protein transposon protein, putative, unclassifiedloc_os12g03660: 12012.m04363 protein transposon protein, putative, unclassified
os.6372.1.s1_at	signalling.light.COP9 signalosome	MULTIPLE HITS: (loc_os03g10110,loc_os03g10120) loc_os03g10110: 12003.m06465 protein preproMP73, putative, expressedloc_os03g10120: 12003.m101227 protein COP9 signalosome complex subunit 4, putative, expressed

## Sheet: development
ID	BinName	description
os.28047.1.s1_at	development.storage proteins	(loc_os05g02520):12005.m04788 protein legumin-like protein, putative, expressed
os.6372.1.s1_at	development.storage proteins	MULTIPLE HITS: (loc_os03g10110,loc_os03g10120) loc_os03g10110: 12003.m06465 protein preproMP73, putative, expressedloc_os03g10120: 12003.m101227 protein COP9 signalosome complex subunit 4, putative, expressed
os.45897.1.s1_at	development.storage proteins	(loc_os01g56560):12001.m11813 protein protein COQ10 A, mitochondrial precursor, putative, expressed
os.7187.1.s1_at	development.storage proteins	(loc_os05g09740):12005.m05492 protein stem 28 kDa glycoprotein precursor, putative, expressed
os.12551.1.s1_s_at	development.late embryogenesis abundant	(loc_os05g46480):12005.m08771 protein late embryogenesis abundant protein, group 3, putative, expressed
osaffx.12954.1.s1_at	development.late embryogenesis abundant	(loc_os03g20680):12003.m07475 protein embryonic protein DC-8, putative, expressed
osaffx.27459.2.s1_s_at	development.unspecified	(loc_os06g05000):12006.m05229 protein early nodulin 93, putative, expressed
os.10401.1.s1_s_at	development.unspecified	(loc_os08g42350):12008.m08213 protein MTN3, putative, expressed
os.8260.1.s1_at	development.unspecified	(loc_os10g28680):12010.m05746 protein expressed protein
os.53987.1.s1_at	development.unspecified	(loc_os06g08110):12006.m05533 protein nodulin-like protein, putative, expressed
os.38638.4.s1_s_at	development.unspecified	(loc_os06g05020):12006.m05231 protein early nodulin 93, putative, expressed
os.9199.1.s1_at	development.unspecified	(loc_os06g50330):12006.m09557 protein senescence-associated protein 12, putative, expressed
os.38638.1.s1_at	development.unspecified	(loc_os06g04990):12006.m05228 protein early nodulin 93, putative, expressed
osaffx.27459.3.s1_x_at	development.unspecified	(loc_os06g05010):12006.m05230 protein early nodulin 93, putative, expressed
os.2597.1.s1_at	development.unspecified	(loc_os10g35980):12010.m06413 protein senescence-associated protein DH, putative, expressed
os.56173.1.s1_at	development.unspecified	(loc_os04g45340):12004.m09487 protein expressed protein
osaffx.27459.3.s1_at	development.unspecified	(loc_os06g05010):12006.m05230 protein early nodulin 93, putative, expressed

## Sheet: transporter
ID	BinName	description
os.18177.1.s1_at	transporter.sugars	(loc_os11g04104):12011.m28889 protein carbohydrate transporter/ sugar porter/ transporter, putative, expressed
osaffx.3504.1.s1_at	transporter.sugars	(loc_os03g43720):12003.m09414 protein synaptic vesicle 2-related protein, putative, expressed
os.11967.1.s1_at	transport.amino acids	(loc_os03g45170):12003.m09548 protein high-affinity cationic amino acid transporter 1, putative, expressed
os.12640.1.s1_at	transport.amino acids	MULTIPLE HITS: (loc_os01g65660,loc_os01g65650) loc_os01g65660: 12001.m12675 protein AAP8, putative, expressedloc_os01g65650: 12001.m12674 protein receptor-like protein kinase 5 precursor, putative, expressed
osaffx.14519.1.s1_at	transport.metabolite transporters at the envelope membrane	(loc_os05g03070):12005.m04841 protein organic anion transporter, putative, expressed
osaffx.14519.1.s1_s_at	transport.metabolite transporters at the envelope membrane	(loc_os05g03070):12005.m04841 protein organic anion transporter, putative, expressed
os.47961.1.s1_at	transport.metabolite transporters at the mitochondrial membrane	(loc_os01g38990):12001.m10179 protein Grave disease carrier protein, putative, expressed
osaffx.24190.1.s1_at	transport.metabolite transporters at the mitochondrial membrane	(loc_os02g10740):12002.m06372 protein calcium-binding mitochondrial carrier F55A11.4, putative, expressed
os.1577.2.s1_x_at	transport.metabolite transporters at the mitochondrial membrane	(loc_os01g51250):12001.m11306 protein Grave disease carrier protein, putative, expressed
os.1577.1.s1_at	transport.metabolite transporters at the mitochondrial membrane	(loc_os01g51250):12001.m11306 protein Grave disease carrier protein, putative, expressed
os.7141.1.s1_at	transport.peptides and oligopeptides	(loc_os01g65210):12001.m12634 protein peptide transporter PTR2-B, putative, expressed
os.26696.1.s1_at	transport.unspecified cations	(loc_os12g21710):12012.m06016 protein nnrU, putative, expressed
os.8593.1.s1_at	transport.unspecified cations	(loc_os04g53930):12004.m78993 protein organic cation transporter protein, putative, expressed
os.27610.1.s1_at	transport.potassium	(loc_os12g42300):12012.m08010 protein glutathione-regulated potassium-efflux system protein kefB, putative, expressed
os.29959.1.s1_at	transport.potassium	(loc_os07g01810):12007.m04659 protein calcium-activated outward-rectifying potassium channel 1, putative, expressed
os.18177.1.s1_at	transport.ABC transporters and multidrug resistance systems	(loc_os11g04104):12011.m28889 protein carbohydrate transporter/ sugar porter/ transporter, putative, expressed
os.15747.1.a1_at	transport.ABC transporters and multidrug resistance systems	(loc_os09g39910):12009.m06928 protein ATP-binding cassette sub-family F member 2, putative, expressed
osaffx.24678.2.s1_at	transport.Major Intrinsic Proteins.PIP	(loc_os02g41860):12002.m100287 protein aquaporin PIP2.2, putative, expressed
os.12366.1.s1_x_at	transport.Major Intrinsic Proteins.TIP	(loc_os03g05290):12003.m06053 protein aquaporin TIP1.1, putative, expressed
os.2544.1.s1_s_at	transport.Major Intrinsic Proteins.TIP	(loc_os10g35050):12010.m06328 protein aquaporin TIP3.1, putative, expressed
os.10197.1.s1_at	transport.misc	(loc_os11g24060):12011.m06332 protein transmembrane transport protein-like, putative, expressed
os.26967.1.s2_at	transport.misc	(loc_os01g50616):12001.m11243 protein phosphatidylinositol transporter/ transporter, putative, expressed

## Sheet: protein-related
ID	BinName	description
os.13866.1.s1_at	protein.targeting.nucleus	(loc_os03g55660):12003.m10478 protein nucleoporin-like protein, putative, expressed
osaffx.13495.1.s1_x_at	protein.targeting.nucleus	(loc_os03g55660):12003.m10478 protein nucleoporin-like protein, putative, expressed
os.13461.1.s1_at	protein.targeting.secretory pathway.vacuole	MULTIPLE HITS: (loc_os02g43010,loc_os02g43020) loc_os02g43010: 12002.m09336 protein vacuolar processing enzyme, beta-isozyme precursor, putative, expressedloc_os02g43020: 12002.m09337 protein heat shock protein STI, putative, expressed
os.12144.1.s1_a_at	protein.targeting.secretory pathway.unspecified	(loc_os01g59790):12001.m12113 protein ADP-ribosylation factor, putative, expressed
os.18094.2.s1_a_at	protein.postranslational modification	(loc_os05g46040):12005.m08729 protein protein phosphatase 2C ABI2, putative, expressed
os.35013.1.s1_at	protein.postranslational modification	(loc_os03g16170):12003.m07054 protein protein phosphatase 2C, putative, expressed
os.34372.1.s1_at	protein.postranslational modification	(loc_os06g48300):12006.m09356 protein protein phosphatase 2C isoform epsilon, putative, expressed
os.38299.1.s1_at	protein.postranslational modification	(loc_os07g02330):12007.m04705 protein catalytic/ protein phosphatase type 2C, putative, expressed
os.56257.1.s1_at	protein.postranslational modification	(loc_os05g46750):12005.m08797 protein MAPKKK16, putative, expressed
os.9515.1.s1_x_at	protein.postranslational modification	(loc_os07g08750):12007.m05331 protein WNK1, putative, expressed
os.11222.1.s1_at	protein.postranslational modification	(loc_os01g40630):12001.m10334 protein carboxy-lyase, putative, expressed
os.17787.1.s1_at	protein.postranslational modification	(loc_os07g48090):12007.m09024 protein CBL-interacting serine/threonine-protein kinase 11, putative, expressed
os.5690.1.s1_at	protein.postranslational modification	(loc_os01g46760):12001.m10873 protein protein phosphatase 2C ABI1, putative, expressed
osaffx.28472.1.a1_x_at	protein.postranslational modification	MULTIPLE HITS: (loc_os04g02264,loc_os04g02280,loc_os04g23090,loc_os06g26234,loc_os04g22750,loc_os12g24519,loc_os03g34320,loc_os04g22670,loc_os04g11910,loc_os12g13680,loc_os04g25510,loc_os06g24580,loc_os08g27960,loc_os08g29630) loc_os04g02264: 12004.m05540 protein retrotransposon protein, putative, Ty3-gypsy subclassloc_os04g02280: 12004.m05541 protein F-box domain containing protein, expressedloc…
os.46841.1.s1_at	protein.postranslational modification	(loc_os10g06510):12010.m04048 protein cell division control protein 2 homolog 3, putative, expressed
osaffx.23594.1.s1_at	protein.postranslational modification	(loc_os01g40094):12001.m10282 protein protein phosphatase 2C ABI2, putative, expressed
osaffx.12442.1.s1_at	protein.postranslational modification	(loc_os02g41580):12002.m09194 protein calcium-dependent protein kinase 2, putative, expressed
os.12646.1.s1_at	protein.postranslational modification	MULTIPLE HITS: (loc_os01g64970,loc_os01g64980) loc_os01g64970: 12001.m12610 protein serine/threonine-protein kinase SAPK4, putative, expressedloc_os01g64980: 12001.m12611 protein ion channel DMI1, chloroplast precursor, putative, expressed
os.27906.1.s1_a_at	protein.postranslational modification	(loc_os01g62760):12001.m12397 protein protein phosphatase 2C, putative, expressed
os.54906.1.s1_at	protein.postranslational modification	(loc_os05g11790):12005.m05648 protein CBL-interacting serine/threonine-protein kinase 15, putative, expressed
os.10274.3.s1_at	protein.postranslational modification	MULTIPLE HITS: (loc_os12g03810,loc_os12g03816) loc_os12g03810: 12012.m04377 protein CIPK-like protein 1, putative, expressedloc_os12g03816: 12012.m04378 protein calmodulin-related protein, putative, expressed
osaffx.25929.1.s1_at	protein.postranslational modification	(loc_os04g08560):12004.m06143 protein protein phosphatase 2C containing protein, expressed
os.9022.1.s1_at	protein.postranslational modification	(loc_os09g15670):12009.m04828 protein protein phosphatase 2C, putative, expressed
os.53323.1.s1_s_at	protein.postranslational modification.kinase.receptor like cytoplasmatic kinase VII	(loc_os06g50100):12006.m09534 protein protein kinase APK1B, chloroplast precursor, putative, expressed
os.27154.1.s1_at	protein.postranslational modification.kinase.receptor like cytoplasmatic kinase VII	(loc_os05g28520):12005.m07137 protein ATP binding protein, putative, expressed
os.53726.1.s1_at	protein.postranslational modification.kinase.receptor like cytoplasmatic kinase VII	(loc_os07g05370):12007.m05001 protein protein kinase, putative, expressed
os.49849.1.s1_at	protein.postranslational modification.kinase.receptor like cytoplasmatic kinase VII	(loc_os09g27010):12009.m05853 protein protein kinase APK1B, chloroplast precursor, putative, expressed
os.9080.1.s1_at	protein.postranslational modification.kinase.receptor like cytoplasmatic kinase VII	(loc_os03g08550):12003.m06363 protein leucine-rich repeat transmembrane protein kinase 2, putative, expressed
os.42801.1.s1_at	protein.postranslational modification.kinase.receptor like cytoplasmatic kinase VII	(loc_os07g42626):12007.m08495 protein leucine-rich repeat transmembrane protein kinase 1-like protein, putative, expressed
os.14251.2.s1_x_at	protein.degradation.autophagy	(loc_os03g14380):12003.m06878 protein autophagy protein 9, putative, expressed
os.7098.1.s1_at	protein.degradation.cysteine protease	(loc_os05g01810):12005.m04717 protein xylem cysteine proteinase 2 precursor, putative, expressed
os.11935.1.s1_at	protein.degradation.serine protease	(loc_os02g32520):12002.m08345 protein ERD1 protein, chloroplast precursor, putative, expressed
os.27648.1.s1_at	protein.degradation.serine protease	(loc_os05g50600):12005.m09129 protein serine carboxypeptidase CPVL precursor, putative, expressed
os.10644.1.s1_at	protein.degradation.serine protease	(loc_os11g27264):12011.m06646 protein serine carboxypeptidase 1 precursor, putative, expressed
os.49162.1.s1_at	protein.degradation.ubiquitin.E3.RING	(loc_os05g08610):12005.m05377 protein protein binding protein, putative, expressed
os.11376.1.s1_at	protein.degradation.ubiquitin.E3.RING	(loc_os06g06490):12006.m05374 protein U-box domain containing protein, expressed
os.8271.1.s1_a_at	protein.degradation.ubiquitin.E3.RING	(loc_os01g67500):12001.m12854 protein ubiquitin-protein ligase, putative, expressed
os.8271.1.s1_at	protein.degradation.ubiquitin.E3.RING	(loc_os01g67500):12001.m12854 protein ubiquitin-protein ligase, putative, expressed
osaffx.29955.1.s1_at	protein.degradation.ubiquitin.E3.RING	(loc_os09g21120):12009.m05319 protein ubiquitin-protein ligase, putative, expressed
os.50815.1.s1_at	protein.degradation.ubiquitin.E3.RING	(loc_os06g47270):12006.m09253 protein zinc finger, C3HC4 type family protein, expressed
os.52151.1.s1_at	protein.degradation.ubiquitin.E3.RING	(loc_os08g38460):12008.m07830 protein RING-H2 finger protein, putative, expressed
os.53886.1.s1_at	protein.degradation.ubiquitin.E3.RING	(loc_os04g49000):12004.m09835 protein RING zinc finger protein-like, putative, expressed
os.6205.1.s1_a_at	protein.degradation.ubiquitin.E3.RING	(loc_os04g44820):12004.m09439 protein ring domain containing protein, putative, expressed
os.33687.1.s1_at	protein.degradation.ubiquitin.E3.RING	(loc_os01g19800):12001.m08517 protein PIT1, putative, expressed
os.41109.1.s1_at	protein.degradation.ubiquitin.E3.RING	(loc_os07g43740):12007.m08599 protein ubiquitin-protein ligase CIP8, putative, expressed
os.52157.1.s1_x_at	protein.degradation.ubiquitin.E3.SCF.FBOX	(loc_os11g34460):12011.m07304 protein adagio protein 1, putative, expressed
os.15941.2.s1_x_at	protein.degradation.ubiquitin.E3.SCF.FBOX	(loc_os01g65510):12001.m12662 protein F-box protein interaction domain containing protein, expressed
os.17446.2.s1_at	protein.degradation.ubiquitin.E3.SCF.FBOX	(loc_os04g48270):12004.m09764 protein ATPP2-A13, putative, expressed
os.17446.1.s1_at	protein.degradation.ubiquitin.E3.SCF.FBOX	(loc_os04g48270):12004.m09764 protein ATPP2-A13, putative, expressed
osaffx.16365.1.s1_at	protein.degradation.ubiquitin.E3.SCF.RBX	(loc_os07g22840):12007.m06567 protein anaphase-promoting complex subunit 11, putative, expressed
os.6411.1.s1_a_at	protein.degradation.ubiquitin.proteasom	(loc_os07g42260):12007.m08461 protein proteasome subunit alpha type 6, putative, expressed
os.49874.2.s1_x_at	protein.folding	(loc_os02g54060):12002.m10435 protein chaperonin, chloroplast precursor, putative, expressed

## Sheet: RNA-related
ID	BinName	description
osaffx.24074.1.s1_at	RNA.processing	(loc_os02g02970):12002.m05647 protein poly, putative, expressed
os.7772.2.a1_x_at	RNA.processing.splicing	(loc_os06g08840):12006.m05603 protein splicing factor, arginine/serine-rich 7, putative, expressed
os.8809.1.s1_s_at	RNA.processing.splicing	(loc_os03g25770):12003.m07924 protein splicing factor, arginine/serine-rich 2, putative, expressed
os.26827.1.a1_at	RNA.processing.splicing	(loc_os01g21420):12001.m08626 protein pre-mRNA-splicing factor SF2, putative, expressed
os.7772.2.a1_at	RNA.processing.splicing	(loc_os06g08840):12006.m05603 protein splicing factor, arginine/serine-rich 7, putative, expressed
os.17805.1.s3_s_at	RNA.processing.RNA helicase	MULTIPLE HITS: (loc_os01g63930,loc_os01g21280) loc_os01g63930: 12001.m12508 protein cytochrome P450 94A2, putative, expressedloc_os01g21280: 12001.m08612 protein conserved hypothetical protein
os.2202.3.s1_x_at	RNA.transcription	(loc_os01g10140):12001.m07636 protein RNA-directed RNA polymerase, putative, expressed
osaffx.24035.1.s1_s_at	RNA.transcription	(loc_os01g73890):12001.m13416 protein transcription initiation factor IIA gamma chain, putative, expressed
os.2202.2.s1_x_at	RNA.transcription	(loc_os01g10140):12001.m07636 protein RNA-directed RNA polymerase, putative, expressed
os.46019.1.s1_at	RNA.regulation of transcription.ABI3/VP1-related B3-domain-containing transcription factor family	(loc_os07g37610):12007.m08011 protein HSI2, putative, expressed
os.8031.1.s1_at	RNA.regulation of transcription.AP2/EREBP, APETALA2/Ethylene-responsive element binding protein family	(loc_os01g21120):12001.m08596 protein ethylene-responsive factor-like protein 1, putative, expressed
osaffx.26337.1.s1_at	RNA.regulation of transcription.AP2/EREBP, APETALA2/Ethylene-responsive element binding protein family	(loc_os04g34970):12004.m08590 protein AP2 domain containing protein, expressed
os.3766.1.s1_at	RNA.regulation of transcription.AP2/EREBP, APETALA2/Ethylene-responsive element binding protein family	(loc_os01g58420):12001.m11985 protein ethylene-responsive transcription factor 4, putative, expressed
os.7718.1.s1_at	RNA.regulation of transcription.AP2/EREBP, APETALA2/Ethylene-responsive element binding protein family	(loc_os05g27930):12005.m28050 protein dehydration-responsive element-binding protein 2C, putative, expressed
os.5599.1.s1_at	RNA.regulation of transcription.AP2/EREBP, APETALA2/Ethylene-responsive element binding protein family	(loc_os08g31580):12008.m07152 protein DRE binding factor 1, putative, expressed
osaffx.27442.1.s1_at	RNA.regulation of transcription.AP2/EREBP, APETALA2/Ethylene-responsive element binding protein family	(loc_os06g03670):12006.m05099 protein dehydration-responsive element-binding protein 1A, putative, expressed
os.5599.1.s1_x_at	RNA.regulation of transcription.AP2/EREBP, APETALA2/Ethylene-responsive element binding protein family	(loc_os08g31580):12008.m07152 protein DRE binding factor 1, putative, expressed
os.8920.1.s1_at	RNA.regulation of transcription.AP2/EREBP, APETALA2/Ethylene-responsive element binding protein family	(loc_os07g47790):12007.m08994 protein ERF-like protein, putative, expressed
os.52451.1.a1_at	RNA.regulation of transcription.AP2/EREBP, APETALA2/Ethylene-responsive element binding protein family	(loc_os09g28440):12009.m05995 protein AP2 domain containing protein, expressed
os.35707.1.s1_at	RNA.regulation of transcription.bHLH,Basic Helix-Loop-Helix family	(loc_os09g33580):12009.m06407 protein bHLH transcription factor GBOF-1, putative, expressed
os.27544.1.a1_at	RNA.regulation of transcription.bHLH,Basic Helix-Loop-Helix family	MULTIPLE HITS: (loc_os04g47059,loc_os09g17370) loc_os04g47059: 12004.m09653 protein TRANSPARENT TESTA 8 protein, putative, expressedloc_os09g17370: 12009.m04996 protein retrotransposon protein, putative, unclassified, expressed
osaffx.15125.1.s1_at	RNA.regulation of transcription.bHLH,Basic Helix-Loop-Helix family	(loc_os05g46370):12005.m08762 protein helix-loop-helix DNA-binding domain containing protein, expressed
os.11409.1.s1_at	RNA.regulation of transcription.bHLH,Basic Helix-Loop-Helix family	MULTIPLE HITS: (loc_os06g50900,loc_os06g50910) loc_os06g50900: 12006.m09614 protein expressed proteinloc_os06g50910: 12006.m09615 protein serine/threonine-protein kinase ATR, putative, expressed
osaffx.15360.1.s1_at	RNA.regulation of transcription.bHLH,Basic Helix-Loop-Helix family	(loc_os06g10820):12006.m05799 protein BHLH transcription factor, putative
os.3396.1.s1_at	RNA.regulation of transcription.C2C2(Zn) CO-like, Constans-like zinc finger family	(loc_os06g49880):12006.m09512 protein salt tolerance-like protein, putative, expressed
os.12977.1.s1_at	RNA.regulation of transcription.C2C2(Zn) CO-like, Constans-like zinc finger family	(loc_os06g19444):12006.m06604 protein CCT motif family protein, expressed
os.4186.1.s1_a_at	RNA.regulation of transcription.C2C2(Zn) DOF zinc finger family	(loc_os01g55340):12001.m11693 protein expressed protein
os.10747.1.s1_s_at	RNA.regulation of transcription.C2C2(Zn) DOF zinc finger family	(loc_os08g38220):12008.m07807 protein dof zinc finger protein MNB1A, putative, expressed
os.28441.1.s1_at	RNA.regulation of transcription.C2H2 zinc finger family	(loc_os03g60560):12003.m10945 protein ZFP16-2, putative, expressed
os.29084.1.s1_at	RNA.regulation of transcription.C3H zinc finger family	(loc_os01g53650):12001.m11531 protein nucleic acid binding protein, putative, expressed
os.31975.1.s1_x_at	RNA.regulation of transcription.C3H zinc finger family	(loc_os05g10670):12005.m05538 protein zinc finger C-x8-C-x5-C-x3-H type family protein, expressed
os.11534.1.s1_at	RNA.regulation of transcription.C3H zinc finger family	(loc_os05g10670):12005.m05538 protein zinc finger C-x8-C-x5-C-x3-H type family protein, expressed
os.27388.1.s1_s_at	RNA.regulation of transcription.HB,Homeobox transcription factor family	(loc_os10g01470):12010.m03571 protein homeobox-leucine zipper protein HAT22, putative, expressed
osaffx.29958.1.s1_x_at	RNA.regulation of transcription.HB,Homeobox transcription factor family	(loc_os09g21180):12009.m05325 protein homeodomain leucine zipper protein CPHB-5, putative, expressed
os.2365.1.s1_at	RNA.regulation of transcription.HB,Homeobox transcription factor family	(loc_os06g04870):12006.m05216 protein homeobox-leucine zipper protein HAT1, putative, expressed
os.49245.1.s1_at	RNA.regulation of transcription.HB,Homeobox transcription factor family	(loc_os02g43330):12002.m09368 protein homeobox-leucine zipper protein ATHB-6, putative, expressed
os.56322.1.s1_at	RNA.regulation of transcription.HB,Homeobox transcription factor family	(loc_os02g13310):12002.m06578 protein homeodomain protein JUBEL1, putative, expressed
os.3387.1.s1_at	RNA.regulation of transcription.MYB domain transcription factor family	(loc_os10g33810):12010.m06210 protein myb-related protein Myb4, putative, expressed
os.54569.1.s1_x_at	RNA.regulation of transcription.MYB domain transcription factor family	(loc_os06g43090):12006.m08839 protein MYB transcription factor TaMYB1, putative, expressed
os.34739.1.s1_a_at	RNA.regulation of transcription.MYB domain transcription factor family	(loc_os01g08680):12001.m07493 protein expressed protein
os.4945.1.s1_at	RNA.regulation of transcription.MYB domain transcription factor family	(loc_os09g01960):12009.m03570 protein sucrose responsive element binding protein, putative, expressed
os.55096.1.s1_at	RNA.regulation of transcription.MYB domain transcription factor family	(loc_os06g14670):12006.m06182 protein odorant 1 protein, putative, expressed
os.623.1.s1_at	RNA.regulation of transcription.MYB-related transcription factor family	(loc_os01g09640):12001.m07588 protein MCB2 protein, putative, expressed
os.623.2.s1_x_at	RNA.regulation of transcription.MYB-related transcription factor family	(loc_os01g09640):12001.m07588 protein MCB2 protein, putative, expressed
os.623.3.s1_x_at	RNA.regulation of transcription.MYB-related transcription factor family	(loc_os01g09640):12001.m07588 protein MCB2 protein, putative, expressed
os.54934.1.s1_at	RNA.regulation of transcription.MYB-related transcription factor family	(loc_os05g37060):12005.m07887 protein DNA binding protein, putative, expressed
os.23087.1.s1_at	RNA.regulation of transcription.MYB-related transcription factor family	(loc_os05g10690):12005.m05539 protein MYBR2, putative, expressed
os.17286.1.s1_at	RNA.regulation of transcription.NAC domain transcription factor family	(loc_os03g21060):12003.m07513 protein NAC domain transcription factor, putative, expressed
osaffx.7733.1.s1_at	RNA.regulation of transcription.NAC domain transcription factor family	(loc_os12g29330):12012.m06747 protein NAC domain-containing protein 71, putative, expressed
os.51120.1.s1_at	RNA.regulation of transcription.NAC domain transcription factor family	(loc_os02g56600):12002.m10682 protein NAC domain-containing protein 76, putative, expressed
os.7362.1.s1_at	RNA.regulation of transcription.NAC domain transcription factor family	(loc_os07g48550):12007.m09066 protein NAC domain-containing protein 21/22, putative, expressed
os.56173.1.s1_at	RNA.regulation of transcription.NAC domain transcription factor family	(loc_os04g45340):12004.m09487 protein expressed protein
os.11203.1.s1_at	RNA.regulation of transcription.SBP,Squamosa promoter binding protein family	(loc_os01g69830):12001.m13033 protein teosinte glume architecture 1, putative, expressed
osaffx.2442.1.s1_x_at	RNA.regulation of transcription.SBP,Squamosa promoter binding protein family	(loc_os01g69830):12001.m13033 protein teosinte glume architecture 1, putative, expressed
os.14289.1.s1_at	RNA.regulation of transcription.Trihelix, Triple-Helix transcription factor family	(loc_os04g45750):12004.m09526 protein expressed protein
os.53486.1.s1_at	RNA.regulation of transcription.WRKY domain transcription factor family	(loc_os02g43560):12002.m09391 protein OsWRKY34 - Superfamily of rice TFs having WRKY and zinc finger domains, expressed
os.30512.1.s1_at	RNA.regulation of transcription.WRKY domain transcription factor family	(loc_os01g43650):12001.m10627 protein OsWRKY11 - Superfamily of rice TFs having WRKY and zinc finger domains, expressed
os.23384.1.a1_at	RNA.regulation of transcription.WRKY domain transcription factor family	(loc_os07g40570):12007.m08297 protein WRKY transcription factor 3, putative, expressed
osaffx.19572.1.s1_at	RNA.regulation of transcription.bZIP transcription factor family	(loc_os12g09270):12012.m04911 protein DNA binding protein, putative, expressed
os.26538.1.s1_at	RNA.regulation of transcription.bZIP transcription factor family	(loc_os03g21800):12003.m07584 protein transcription factor RF2b, putative, expressed
os.413.1.s1_at	RNA.regulation of transcription.bZIP transcription factor family	(loc_os01g46970):12001.m10893 protein G-box-binding factor 1, putative, expressed
os.56072.1.s1_at	RNA.regulation of transcription.AS2,Lateral Organ Boundaries Gene Family	(loc_os12g01550):12012.m04159 protein LOB domain protein 12, putative, expressed
os.19952.1.s1_at	RNA.regulation of transcription.Aux/IAA family	(loc_os01g09450):12001.m07570 protein OsIAA2 - Auxin-responsive Aux/IAA gene family member, expressed
os.12733.1.s1_at	RNA.regulation of transcription.Aux/IAA family	(loc_os01g13030):12001.m07915 protein OsIAA3 - Auxin-responsive Aux/IAA gene family member, expressed
os.49751.1.s1_at	RNA.regulation of transcription.General Transcription	(loc_os03g51970):12003.m10176 protein growth-regulating factor 1, putative, expressed
os.10595.2.s1_at	RNA.regulation of transcription.Global transcription factor group	(loc_os02g38980):12002.m33406 protein global transcription factor group E, putative, expressed
os.20204.2.s1_a_at	RNA.regulation of transcription.HDA	(loc_os02g12350):12002.m06483 protein histone deacetylase, putative, expressed
os.20204.3.s1_a_at	RNA.regulation of transcription.HDA	(loc_os02g12380):12002.m06486 protein histone deacetylase, putative, expressed
os.51744.1.a1_at	RNA.regulation of transcription.Nucleosome/chromatin assembly factor group	MULTIPLE HITS: (loc_os08g01690,loc_os08g01680) loc_os08g01690: 12008.m04317 protein vegetative cell wall protein gp1 precursor, putative, expressedloc_os08g01680: 12008.m04316 protein chromatin assembly factor 1 subunit B, putative, expressed
os.54219.1.s1_at	RNA.regulation of transcription.Nucleosome/chromatin assembly factor group	(loc_os05g08970):12005.m05411 protein structure-specific recognition protein 1, putative, expressed
os.28617.1.s1_at	RNA.regulation of transcription.putative transcription regulator	(loc_os02g57840):12002.m10805 protein remorin, putative, expressed
os.49557.1.s1_at	RNA.regulation of transcription.putative transcription regulator	(loc_os07g12630):12007.m05715 protein DNA binding protein, putative, expressed
os.15989.1.s1_at	RNA.regulation of transcription.putative transcription regulator	MULTIPLE HITS: (loc_os03g53900,loc_os03g53890) loc_os03g53900: 12003.m101502 protein ethylene-responsive protein, putative, expressedloc_os03g53890: 12003.m10354 protein expressed protein
os.49768.1.s1_at	RNA.regulation of transcription.unclassified	(loc_os03g57900):12003.m10702 protein zinc finger A20 and AN1 domains-containing protein, putative, expressed
os.50019.1.s1_at	RNA.regulation of transcription.unclassified	(loc_os03g04080):12003.m05940 protein expressed protein
osaffx.16134.1.s1_at	RNA.regulation of transcription.unclassified	(loc_os07g07400):12007.m05199 protein AN1-like Zinc finger family protein
os.28617.1.s1_at	RNA.regulation of transcription.unclassified	(loc_os02g57840):12002.m10805 protein remorin, putative, expressed
osaffx.28472.1.a1_x_at	RNA.regulation of transcription.unclassified	MULTIPLE HITS: (loc_os04g02264,loc_os04g02280,loc_os04g23090,loc_os06g26234,loc_os04g22750,loc_os12g24519,loc_os03g34320,loc_os04g22670,loc_os04g11910,loc_os12g13680,loc_os04g25510,loc_os06g24580,loc_os08g27960,loc_os08g29630) loc_os04g02264: 12004.m05540 protein retrotransposon protein, putative, Ty3-gypsy subclassloc_os04g02280: 12004.m05541 protein F-box domain containing protein, expressedloc…
os.55363.1.s1_at	RNA.regulation of transcription.unclassified	MULTIPLE HITS: (loc_os07g40250,loc_os07g40260) loc_os07g40250: 12007.m08266 protein sex determination protein tasselseed-2, putative, expressedloc_os07g40260: 12007.m08267 protein pepsin A, putative, expressed
os.12705.1.s1_at	RNA.RNA binding	(loc_os03g15890):12003.m35138 protein arginine/serine-rich splicing factor RSP41, putative, expressed
osaffx.3132.1.s1_at	RNA.RNA binding	(loc_os03g04780):12003.m06005 protein RNA recognition motif family protein
osaffx.11873.1.s1_at	RNA.RNA binding	(loc_os02g03310):12002.m05681 protein KH domain containing protein, expressed
os.24611.1.s1_at	RNA.RNA binding	(loc_os02g40900):12002.m100285 protein mgc10433l protein, putative, expressed

## Sheet: DNA-related
ID	BinName	description
os.50186.1.s1_at	DNA.synthesis/chromatin structure	(loc_os01g03730):12001.m07011 protein nuclease PA3, putative, expressed
os.31636.1.s1_at	DNA.synthesis/chromatin structure	(loc_os08g32960):12008.m07288 protein type I inositol-1,4,5-trisphosphate 5-phosphatase CVP2, putative, expressed
osaffx.424.1.s1_at	DNA.synthesis/chromatin structure.retrotransposon/transposase.hat-like transposase	MULTIPLE HITS: (loc_os10g02910,loc_os11g40360,loc_os07g47800) loc_os10g02910: 12010.m03708 protein transposon protein, putative, unclassified, expressedloc_os11g40360: 12011.m07882 protein transposon protein, putative, unclassifiedloc_os07g47800: 12007.m08995 protein transposon protein, putative, unclassified
os.12821.1.s1_at	DNA.synthesis/chromatin structure.histone	(loc_os03g17100):12003.m07141 protein histone H2A, putative, expressed
os.10246.2.s1_at	DNA.synthesis/chromatin structure.histone	(loc_os05g36280):12005.m07859 protein histone H3, putative, expressed
os.9471.1.s1_a_at	DNA.repair	(loc_os08g40790):12008.m08058 protein expressed protein
osaffx.23821.1.s1_at	DNA.repair	(loc_os01g57440):12001.m11895 protein DNA cross-link repair 1B protein, putative, expressed
os.30597.3.s1_x_at	DNA.unspecified	(loc_os01g57240):12001.m11877 protein expressed protein
os.52056.1.s1_at	DNA.unspecified	(loc_os01g43080):12001.m10571 protein 3-5 exonuclease eri-1, putative, expressed
os.26967.1.s2_at	DNA.unspecified	(loc_os01g50616):12001.m11243 protein phosphatidylinositol transporter/ transporter, putative, expressed
os.30597.1.s1_at	DNA.unspecified	(loc_os01g57240):12001.m11877 protein expressed protein
